# Supplementary material for: Global landscape of SARS-CoV-2 genomic surveillance and data sharing
Source: Nat Genet. 2022 Mar 28;54(4):499–507. doi: 10.1038/s41588-022-01033-y (PMC9005350; doi:10.1038/s41588-022-01033-y)
Supplement: Supplementary file 4 — Supplementary Tables 3, 7, 11, 12 [file 41588_2022_1033_MOESM4_ESM.xlsx]

## Sheet: Supplementary Table 3
Supplementary Table 3. Country-specific SARS-CoV-2 genomic surveillance strategy
Country	Surveillance strategy	Sequencing availability	Target population	Sampling method	Sequenced volume	Reporting frequency	Identification method	Source
European Region (EUR)
Andorra	-	High availability	1) Clusters of symptomatic patients coming from high-risk countries	Randomly selected	-	-	Sequencing	Carrasco et al. Enf Emerg 2021;20(2) :61-70. 1
			2) Those related to an outbreak
Austria	High level of routine genomic surveillance	High availability	1) Positive RT-PCR cases	Randomly selected (sentinel system)	At least 10% of samples sequenced	Weekly	Whole genome sequencing or PCR	https://www.ages.at/themen/krankheitserreger/coronavirus/sars-cov-2-varianten-in-oesterreich/
			2) Positive imported visitors
Armenia	-	High availability	SARS-CoV-2 positive samples	-	-	-	Whole genome sequencing	1) https://armenpress.am/eng/news/1047911.html
								2) Avetyan D, et al. medRxiv 2021.2
Azerbaijan	-	Moderate availability	Persons who arrived from abroad	-	-	Regularly	Sequencing	1) https://jam-news.net/delta-and-alpha-strains-of-covid-19-detected-in-azerbaijan/
								2) https://www.euro.who.int/en/countries/north-macedonia/news/news/2021/10/whoeurope-reference-labs-vital-in-confirming-covid-19-cases
Belarus	-	High availability	1) People who arrived from abroad	-	-	Continuously	Genotyping, sequencing	1) https://www.belarus.by/en/press-center/press-release/uk-variant-of-coronavirus-reaches-belarus_i_126790.html
			2) Confirmed COVID-19 cases					2) https://apa.az/en/xeber/cis-countries-news/belarus-reports-first-case-of-covid-19-delta-variant-ministry-of-health-says-352358
Kazakhstan	-	High availability	Positive RT-PCR cases	Sampling in some regions and cities	414 samples screened as of July 1 (by PCR)	-	Whole genome sequencing, PCR	https://astanatimes.com/2021/07/covid-19-delta-variant-confirmed-in-kazakhstan/
Kyrgyzstan, Ukraine, Tajikistan, Albania	-	Moderate availability	-	-	-	-	-	1) https://www.reuters.com/business/healthcare-pharmaceuticals/uk-track-covid-19-variants-with-genomic-sequencing-across-world-2021-07-07/
								2) http://www.med.kg/en/news/4592-germany-provided-reagents-for-identifying-covid-19-variants-circulating-in-kyrgyzstan.html
								3) https://www.who.int/publications/m/item/weekly-operational-update-on-covid-19---4-august-2021
Belgium	High level of routine genomic surveillance	High availability	Positive patients presenting the whole clinical spectrum	Randomly selected from sentinel labs	5-10% of positive samples sequenced	Daily	Sequencing	https://datastudio.google.com/embed/reporting/c14a5cfc-cab7-4812-848c-0369173148ab/page/urrUC
Bulgaria	Moderate level of routine genomic surveillance	High availability	Positive RT-PCR cases	Sampling in multiple districts	More than 2.5% of positive samples sequenced per week	Weekly or daily	Sequencing	1) https://www.ncipd.org/index.php?option=com_k2&view=item&id=546:ncov-012020&lang=bg
								2) https://www.ecdc.europa.eu/en/publications-data/data-virus-variants-covid-19-eueea
Switzerland	High level of routine genomic surveillance	High availability	1) Positive SARS-CoV-2 samples	Randomly selected from positive SARS-CoV-2 samples	At least 10% of SARS-CoV-2 positive samples sequenced per week	Weekly;	Partial and whole genome sequencing	1) https://cevo-public.github.io/Quantification-of-the-spread-of-a-SARS-CoV-2-variant/
			2) Outbreak investigation			turnaround time: 8-11 days		2) https://bsse.ethz.ch/cevo/research/sars-cov-2/swiss-sars-cov-2-sequencing-consortium.html
			3) Cases despite vaccination and re-infections					3) https://www.covid19.admin.ch/en/epidemiologic/virus-variants
								4) Chen et al. medRxiv 2021: 2021.03.05.21252520. 3
								5) https://www.hug.ch/sites/interhug/files/structures/laboratoire_de_virologie/documents/Rapport%20hebdomadaire%20variants%20National/national-surveillance-vairants-1.06-final-for-submission.pdf
Cyprus	High level of routine genomic surveillance	High availability	Positive RT-PCR cases	-	More than 5.0% of positive samples sequenced per week	Weekly	Sequencing	1) https://www.ecdc.europa.eu/en/publications-data/data-virus-variants-covid-19-eueea
								2) https://euobserver.com/coronavirus/151238
								3) https://in-cyprus.philenews.com/delta-variant-dominant-100-in-cyprus/
Czech Republic	High level of routine genomic surveillance	High availability	Positive RT-PCR cases with a Ct value ≤ 30 or 26	-	12058 samples sequenced up to Nov 5, 2021; more than 5.0% positive samples sequenced per week	Weekly	Whole genome sequencing, PCR	1) http://www.szu.cz/tema/prevence/celogenomova-sekvenace-v-cr-2021-souhrnna-zprava?lang=1
								2) https://www.ecdc.europa.eu/en/publications-data/data-virus-variants-covid-19-eueea
Germany	High level of routine genomic surveillance	High availability	1) SARS-CoV-2 cases with a Ct value ≤ 25	Randomly selected	About 10% of samples sequenced recently	Weekly	Partial and whole genome Sequencing, PCR	1) https://www.rki.de/DE/Content/InfAZ/N/Neuartiges_Coronavirus/DESH/Handlungsanleitung_Labore.html;jsessionid=E1E13A97BA3E4222033D30%E2%80%A6
			2) Sequencing if a VOC is suspected					2) https://www.bundesgesundheitsministerium.de/presse/pressemitteilungen/2021/1-quartal/coronavirus-surveillanceverordnung.html
								3) https://www.rki.de/DE/Content/InfAZ/N/Neuartiges_Coronavirus/DESH/Bericht_VOC_2021-06-16.pdf?__blob=publicationFile
Denmark	High level of routine genomic surveillance since March 2020	High availability	SARS-CoV-2 positive samples from both pillars of testing	Sequenced almost all cases if can produce a genome of sufficient quality	1000 or more samples sequenced per week; at least 80% of samples sequenced	Weekly	Sequencing	https://www.covid19genomics.dk/statistics
Spain	High level of routine genomic surveillance	High availability	1) Community patients	Randomly selected (nationwide)	1000 or more samples sequenced per week; sequence 12% reported cases before lockdown	Weekly	Whole genome sequencing, PCR	1) https://www.mscbs.gob.es/profesionales/saludPublica/ccayes/alertasActual/nCov/situacionActual.htm
			2) Individuals with breakthrough infection					2) López, M. G. et al. Nature genetics 53, 1405-1414.4
Estonia	High level of routine genomic surveillance	High availability	Positive RT-PCR cases	-	More than 5.0% of positive samples sequenced per week	Weekly	Sequencing	https://www.ecdc.europa.eu/en/publications-data/data-virus-variants-covid-19-eueea
Finland	High level of routine genomic surveillance	High availability	1) COVID-19 cases	-	Plan to sequence about 1000 SARS-CoV-2 sequences weekly; more than 10.0% of positive samples sequenced	Weekly	whole genome sequencing, whole S gene sequencing, or partial S gene sequencing	1) https://thl.fi/fi/web/infektiotaudit-ja-rokotukset/taudit-ja-torjunta/taudit-ja-taudinaiheuttajat-a-o/koronavirus-covid-19/koronaviruksen-covid-19-laboratoriotutkimukset/naytteiden-lahettaminen-koronasekvensointiin
			2) Positive samples taken from imported cases and their contacts					2) https://thl.fi/en/web/infectious-diseases-and-vaccinations/what-s-new/coronavirus-covid-19-latest-updates/transmission-and-protection-coronavirus/coronavirus-variants
			3) Samples taken from abnormal clusters of infections					3) https://www2.helsinki.fi/en/researchgroups/covid-19/virus-sequencing
								4) https://thl.fi/fi/web/infektiotaudit-ja-rokotukset/ajankohtaista/ajankohtaista-koronaviruksesta-covid-19/tilannekatsaus-koronaviruksesta
France	High level of routine genomic surveillance	High availability	Positive RT-PCR samples	Randomly selected	50% of positive samples sequenced in flash survey	Bi-weekly	Partial and whole genome Sequencing, PCR	1) https://www.santepubliquefrance.fr/dossiers/coronavirus-covid-19/coronavirus-circulation-des-variants-du-sars-cov-2#block-338801
								2) Quéromès G, et al. Emerg Microbes Infect, 2021.5
United Kingdom	High level of routine genomic surveillance	High availability	1) COVID-19 patients in hospitals	Randomly selected (nearly from each region)	Over 50% (depends on infection rate) of samples sequenced; about 600,000 samples sequenced by late June 2021	Weekly	Sequencing and genotyping	1) https://www.gov.uk/guidance/surge-testing-for-new-coronavirus-covid-19-variants#history
			2) Individuals from general community and care home					2) https://www.cogconsortium.uk/how-do-we-collect-and-sequence-sars-cov-2-samples/
			3) Imported cases					3) Grubaugh ND, et al. Cell 2021; 184(5) : 1127-32.6
								4) Vöhringer, H. S. et al. Nature, 2021.7
Greece	Moderate level of routine genomic surveillance	High availability	Confirmed domestic cases	Random sample	14,240 samples sequenced from Jan to Jun 2021; more than 2.5% of samples sequenced recently	Weekly	Sequencing	1) https://www.ecdc.europa.eu/en/publications-data/data-virus-variants-covid-19-eueea
								2) https://www.in.gr/2021/06/03/english-edition/greek-genome-centre-releases-findings-breakdown-sars-cov-2-variants-throughout-country/
								3) https://www.ekathimerini.com/news/1167269/six-cases-of-new-coronavirus-variant-identified-in-greece/
Croatia	High level of routine genomic surveillance	High availability	Positive RT-PCR cases	-	At least 10% of samples sequenced recently	Weekly	Sequencing	1) https://www.ecdc.europa.eu/en/publications-data/data-virus-variants-covid-19-eueea
								2) Rokić F, et al. Arch Virol. 2021;166(6) :1735-1739.8
Hungary	Moderate level of routine genomic surveillance	High availability	Positive RT-PCR cases	-	At least 2.5% of samples sequenced recently	Weekly	Sequencing	https://www.ecdc.europa.eu/en/publications-data/data-virus-variants-covid-19-eueea
Ireland	High level of routine genomic surveillance	High availability	1) Incoming travelers	-	1000-1200 samples sequenced per week; 17% of confirmed cases since March 2021 have been sequenced	Weekly	Whole genome sequencing, PCR	1) https://www.hpsc.ie/a-z/respiratory/coronavirus/novelcoronavirus/surveillance/summaryofcovid-19virusvariantsinireland/
			2) Complex clusters					2) https://www.hpsc.ie/a-z/respiratory/coronavirus/novelcoronavirus/sars-cov-2variantsofconcern
			3) Potential vaccine escape
			4) Persons under investigation for VOC
			5) Probable and confirmed cases
Iceland	High level of routine genomic surveillance	High availability	Positive RT-PCR cases	-	At least 50% of samples sequenced	Weekly	Sequencing	https://www.ecdc.europa.eu/en/publications-data/data-virus-variants-covid-19-eueea
Israel	-	High availability	1) Laboratory confirmed COVID-19 patients, including pregnant women	Randomly selected	-	Irregularly	Sequencing	1) https://www.gov.il/en/Departments/news/
			2) Positive individuals who will return from specific destinations					2) Munitz A, et al. Cell Rep Med 2021; 2(5) : 100264.9
								3) https://www.gov.il/en/departments/news/01022021-02
Italy	High level of routine genomic surveillance	High availability	Positive RT-PCR cases	Voluntary samples	At least.5.0% of samples sequenced recently	Weekly	Sequencing	1) https://www.ecdc.europa.eu/en/publications-data/data-virus-variants-covid-19-eueea
								2) Di Giallonardo F, et al. Viruses 2021; 13(5) .10
Lithuania	High level of routine genomic surveillance	High availability	Confirmed cases with Ct values < 30	Every sample may be sequenced	At least 10.0% of PCR-positive cases sequenced when the number of cases per week is less than 5000	Weekly	Whole-genome sequencing	1) https://www.ecdc.europa.eu/en/publications-data/data-virus-variants-covid-19-eueea
								2) https://www.delfi.lt/en/politics/first-case-of-covid-19-delta-variant-detected-in-lithuania.d?id=87496673
								3) Dudas, G. et al. Nature Commun 2021.11
Luxembourg	High level of routine genomic surveillance	High availability	1) All specimens from hospital cases, reinfection, post-vaccination cases, and cluster cases.	Randomly selected (sentinel system)	About 50.0% of cases sequenced per week	Weekly	Sequencing	https://lns.lu/departement/microbiologie/revilux/
			2) A representative sample of community cases
Latvia	High level of routine genomic surveillance	High availability	Positive RT-PCR samples	-	About 70% of positive cases sequenced in July, 2021	Weekly	Sequencing	1) https://www.ecdc.europa.eu/en/publications-data/data-virus-variants-covid-19-eueea
								2) https://eng.lsm.lv/article/society/health/colombian-strain-of-covid-19-detected-in-latvia.a408115/
								3) https://en.mgi-tech.com/news/caseinfo/12/
Malta	Moderate level of routine genomic surveillance	High availability	Confirmed cases	-	About 10 samples sequenced per week	Weekly	Sequencing	1) https://www.ecdc.europa.eu/en/publications-data/data-virus-variants-covid-19-eueea
								2) https://newsbook.com.mt/en/covid-variants-malta-registers-a-total-of-442-cases-to-date/
								3) https://newsbook.com.mt/en/covid-19-south-african-variant-detected-in-malta/
Macedonia	-	Moderate availability	Patients with COVID-19	-	-	-	Sequencing, PCR	1) https://zmc.mk/en/covid19/news-related-to-sars-cov-2-in-macedonia/
								2) https://www.euro.who.int/en/countries/north-macedonia/news/news/2021/10/whoeurope-reference-labs-vital-in-confirming-covid-19-cases
Montenegro	-	Moderate availability	Patients with COVID-19	-	-	-	Sequencing (send to Labs in Berlin)	https://seenews.com/news/montenegro-detects-first-cases-of-uk-coronavirus-variant-731486
Netherlands	High level of routine genomic surveillance	High availability	People who tested positive in a GGD test lane or a hospital	Randomly selected	About 1800 samples sequenced per week	Weekly	Sequencing, PCR	1) https://www.rivm.nl/en/coronavirus-covid-19/virus-sars-cov-2/variants
								2) Molenkamp, R. et al. Euro surveillance. 2021.12
Norway	High level of routine genomic surveillance	High availability	1) COVID-19 cases in hospital and ICU	Sampling most in western Norway	More than 20% of positive samples sequenced	Weekly	Whole genome sequencing, PCR	https://www.fhi.no/en/publ/2020/weekly-reports-for-coronavirus-og-covid-19/
			2) Overseas traveler
			3) Community patients
			4) Vaccinated infected people
Poland	High level of routine genomic surveillance	High availability	Confirmed cases	-	At least 5% of samples sequenced	Weekly	Sequencing	https://www.ecdc.europa.eu/en/publications-data/data-virus-variants-covid-19-eueea
Portugal	High level of routine genomic surveillance	High availability	Confirmed cases	-	At least 5.0% of positive cases sequenced when the number of cases per week is less than 10000	Weekly	Sequencing	https://www.ecdc.europa.eu/en/publications-data/data-virus-variants-covid-19-eueea
Romania	Low level of routine genomic surveillance	High availability	-	-	At least 2.0% of positive cases sequenced when the number of cases per week is less than 10000	Weekly	Sequencing	https://www.ecdc.europa.eu/en/publications-data/data-virus-variants-covid-19-eueea
Russian Federation	Low level of routine genomic surveillance since June 2020	High availability	Patients with COVID-19	Nationwide sampling	7,000 samples sequenced from June 15, 2020 to May 2021; sequencing the largest possible number	Monthly	Sequencing	1) https://www.livemint.com/news/world/over-13-000-coronavirus-variants-detected-in-russia-vaccine-developer-11621673480754.html
								2) https://www.influenza.spb.ru/science_work/corgi-sarscov2-sequencing/
Slovakia	High level of routine genomic surveillance	High availability	Confirmed cases	-	At least 10% of samples sequenced	Weekly	Sequencing, PCR	1) https://www.ecdc.europa.eu/en/publications-data/data-virus-variants-covid-19-eueea
								2) https://www.reuters.com/article/us-health-coronavirus-slovakia-idUKKBN2A52IJ
								3) Brejová B et al. medRxiv 2021: 2021.07.13.21260431.13
								4) https://euobserver.com/coronavirus/151238
								5) Boršová, K. et al. Scientific reports. 2021.14
Slovenia	High level of routine genomic surveillance	High availability	1) Confirmed cases	-	5-10% of positive samples sequenced	Weekly	Sequencing, PCR	1) https://www.nlzoh.si/objave/nacionalna-strategija-sledenja-znanim-in-novim-razlicicam/
			2) Target groups					2) https://www.nlzoh.si/objave/?tag=mikrobiologija
Sweden	High level of routine genomic surveillance	High availability	1) COVID-19 patients	Randomly selected (Representative)	2000 or more samples sequenced per week; Over 10% of samples sequenced	Weekly	Whole genome sequencing, PCR	1) https://www.folkhalsomyndigheten.se/smittskydd-beredskap/utbrott/aktuella-utbrott/covid-19/statistik-och-analyser/sars-cov-2-virusvarianter-av-sarskild-betydelse/
			2) Individuals with suspected reinfection and breakthrough infection					2) https://www.folkhalsomyndigheten.se/smittskydd-beredskap/utbrott/aktuella-utbrott/covid-19/statistik-och-analyser/sars-cov-2-virusvarianter-av-sarskild-betydelse/sars-cov-2-virusvarianter-av-sarskild-betydelse/instruktion-for-kompletterande-anmalan/
			3) Overseas traveler
Turkmenistan		Moderate availability						https://www.euro.who.int/en/countries/turkmenistan/news/news/2021/8/new-equipment-arrives-in-turkmenistan-to-strengthen-capacity-in-laboratory-diagnostics
Bosnia and Herzegovina		Moderate availability	COVID-19 positive cases				whole genome sequencing	https://www.iaea.org/newscenter/news/bosnia-herzegovina-and-serbia-succeed-in-covid-19-virus-characterization-with-iaea/fao-support
Serbia		Moderate availability	COVID-19 positive cases				whole genome sequencing	https://www.iaea.org/newscenter/news/bosnia-herzegovina-and-serbia-succeed-in-covid-19-virus-characterization-with-iaea/fao-support
Turkey		High availability					Sequencing	Karacan I et al. medRxiv 2020.15
Region of Americas (AMR)
Argentina	High level of routine genomic surveillance	High availability	1) Positive international travelers;	Representative sample of the different characteristics in 24 jurisdictions	1261 samples were sequenced from Jan to Jun 7, 2021; about 400 samples sequenced in recently week	Monthly, weekly	Whole and partial genome sequencing, PCR	1) https://ianphi.org/_includes/documents/sections/news/2021/genomic-surveillance-perandones.pdf
			2) Individuals with a positive result and no travel history;					2) http://pais.qb.fcen.uba.ar/files/reportes/pais-reporte20.pdf
			3) Cases with a vaccination history
Brazil	High level of routine genomic surveillance	High availability	1) Imported cases	Sampled across the country (carried out by several labs)	1000 or more samples sequenced per week	Weekly	Sequencing	https://www.gov.br/saude/pt-br/media/pdf/2021/julho/02/69_boletim_epidemiologico_covid_2junho.pdf
			2) Cases that linked with area of circulation with B.1.1.7
			3) Cases with epidemiological investigation
Canada	High level of routine genomic surveillance	High availability	1) Cases (routine surveillance)	Randomly selected for routine SARS-CoV-2 genomic surveillance	1000 or more samples sequenced per day	Daily	Sequencing, PCR (only in Ontario)	1) Genome Canada Canadian COVID-19 Genomics Network (CanCOGeN) et al. Can Commun Dis Rep 2021; 47(3) : 139-41.16
			2) International travelers and close contacts					2) https://www.publichealthontario.ca/en/laboratory-services/test-information-index/covid-19-voc
			3) Individuals with S-gene failure					3) https://www.ctvnews.ca/health/coronavirus/tracking-variants-of-the-novel-coronavirus-in-canada-1.5296141
			4) Suspected reinfection individuals
			5) Severe cases younger than 50 years old without significant comorbidities
			6) Vaccinated individuals with subsequent SARS-CoV-2 infection
			6) Known or suspected super spreading events
United States	High level of routine genomic surveillance	High availability	RT-PCR positive confirmed cases with Ct value < 28	Randomly selected	25,000 or more samples sequenced per week recently; more than 5% of samples sequenced recently	Weekly or bi-weekly	Sequencing	1) https://covid.cdc.gov/covid-data-tracker/#published-sars-cov-2-sequences
								2) https://www.aphl.org/programs/preparedness/Crisis-Management/Documents/2021.04.09_ NS3_REVISED.pdf
Uruguay	High level of routine genomic surveillance	High availability	1) SARS-CoV-2–positive samples in Uruguay		100-300 samples sequenced per week	Weekly	PCR, Sequencing	Rego N, et al. Emerging Infectious Disease 2021; 27(11) .17
			2) Imported cases
Peru	Moderate level of routine genomic surveillance	High availability	1) Local representative positive samples	Representative samples	About 1200 samples sequenced per month		Sequencing	https://web.ins.gob.pe/es/prensa/noticia/la-guerra-silenciosa-del-instituto-nacional-de-salud
			2) Imported cases
			3) Outbreak-based cases
Mexico	Moderate level of routine genomic surveillance	High availability			More than 1000 samples sequenced per week in the peak wave	Monthly	Sequencing	https://coronavirus.gob.mx/variantes-covid-19/
Chile	Moderate level of routine genomic surveillance	High availability	1) Community samples		Moe than 2000 samples sequenced in Sep 2021	Monthly	Sequencing, PCR	https://www.gob.cl/coronavirus/cifrasoficiales/#datos
			2) Imported cases
Panama	Moderate level of routine genomic surveillance	High availability	1) Random samples from positive cases	Randomly selected	More than 200 samples sequenced per month from Aug to Oct, 2021	Monthly	Sequencing, PCR	http://www.gorgas.gob.pa/informes-de-vigilancia-molecular-sars-cov-2-panama/
			2) Imported cases
			3) Clinical cases of interest
Colombia, El Salvador	-	High availability					Whole genome sequencing (In-country)	https://www.paho.org/en/topics/influenza/covid-19-genomic-surveillance-regional-network
Costa Rica	Low level of routine genomic surveillance	High availability	1) Positive samples with Ct value ≤ 25 or being symptomatic	Representative samples when possible	Specialized laboratories must send up to 10 positive samples per week		Sequencing	1.https://www.ministeriodesalud.go.cr/index.php/centro-de-prensa/noticias/741-noticias-2020/1642-inciensa-logra-secuenciar-el-genoma-completo-del-nuevo-coronavirus-sars-cov-2-covid-19
			2) Hospitalized patients					2.https://www.ministeriodesalud.go.cr/sobre_ministerio/prensa/docs/ls_vs_001_vigilancia_COVID19_%2024092021_v22.pdf
			3) Deceased patients and some outpatients					3. Molina-Mora JA, et al. Infect Genet Evol.2021;92:104872.18
The Bahamas, Bolivia, Barbados, Dominican Republic, Guatemala, Guyana, Jamaica, Suriname, Venezuela	-	Moderate availability					Whole genome sequencing (Sending-out for external sequencing)	https://www.paho.org/en/topics/influenza/covid-19-genomic-surveillance-regional-network
Paraguay, Haiti	-	Moderate availability	-	-	-	-	Sequencing, PCR	https://www.paho.org/en/stories/tracking-sars-cov-2-variants-americas
Honduras	Limited genomic surveillance	Moderate availability	Positive samples that test negative for alpha, beta, and gamma variants	Not Randomly	-	-	Sequencing (to reference lab) , PCR	https://www.paho.org/en/stories/tracking-sars-cov-2-variants-americas
Ecuador	High level of routine genomic surveillance	High availability	Patients with a laboratory-confirmed SARS-CoV-2 infection	Randomly selected samples that are from third-level hospitals across 24 provinces	190 samples sequenced per week	Weekly	Sequencing	1.Márquez S, et al. medRxiv 2021: 2021.03.19.21253620.19
								2. Gutierrez, B. et al. Virus evolution, 2021.20
								3.https://www.salud.gob.ec/se-reporta-disminucion-de-casos-delta-en-ecuador/
								4.http://www.investigacionsalud.gob.ec/inspi-realiza-190-secuenciaciones-por-semana-convirtiendo-a-ecuador-en-el-segundo-pais-de-sudamerica-que-mas-secuenciacion-genomica-realiza-despues-de-chile/
Cuba	Low level of routine genomic surveillance	High availability	Serious and critical cases, deaths, travelers and in outbreaks of the disease		1064 samples sequenced from Jan to July, 2021		Sequencing	1) https://salud.msp.gob.cu/variantes-de-sars-cov-2-en-cuba-motivo-mas-para-fortalecer-las-medidas-de-aislamiento/
								2) https://salud.msp.gob.cu/variantes-geneticas-aumentan-la-severidad-de-la-covid-19/
Trinidad and Tobago	Limited genomic surveillance	High availability	Imported cases			Irregularly	Sequencing in the University of the West Indies (Reference labs)	https://health.gov.tt/11th-confirmed-covid-19-delta-case-for-trinidad-and-tobago
Saint Kitts and Nevis	Limited genomic surveillance	Moderate availability					PCR, ship samples abroad for genomic sequencing	1.https://iris.paho.org/bitstream/handle/10665.2/54588/COVID-19SitRep55_eng.pdf?sequence=1&isAllowed=y
								2.https://today.caricom.org/2021/08/19/delta-variant-confirmed-in-st-kitts-and-nevis/
Saint Lucia	Limited genomic surveillance	Moderate availability			Less than ten samples sequenced per week			https://www.covid19response.lc/blogs/saint-lucia-confirms-sars-cov-2-british-variant-in-country
Antigua and Barbuda	Limited genomic surveillance	Moderate availability			Eight samples taken between July 18 and 22, 2021		sequencing	1.https://ab.gov.ag/detail_page.php?page=2.php
								2.https://ab.gov.ag/media_page.php?page=425
								3.https://ab.gov.ag/pdf/Covid_19_Variant_Update.pdf
Dominica	Limited genomic surveillance	Moderate availability					Ship samples to University of the West Indies for sequencing	https://www.jamaicaobserver.com/latestnews/Dominica_reports_cases_of_Delta_variant
Nicaragua	Limited genomic surveillance	Low availability					Screening	https://www.confidencial.com.ni/english/paho-still-waiting-for-nicaraguas-report-on-covid-19-variants/
South-East Asia Region (SEAR)
Bangladesh	Limited genomic surveillance	High availability	RT-PCR positive cases with Ct value < 30	Randomly selected	748 samples sequenced from Dec 2020 to Jun 2021; 178 samples sequenced in July 2021;	Weekly	Whole-genome sequencing	1.https://ianphi.org/_includes/documents/sections/news/2021/experience-of-iedcr-in-covid-19-vaccination-shirin.pdf
					fewer than 1% of confirmed cases sequenced			2.https://old.iedcr.gov.bd/website/images/files/nCoV/FourthJulyCOVID19Update.pdf
								3. https://www.icddrb.org/news-and-events/news?id=880
								4. Hossain ME, et al. Microbiol Resour Announc 2021; 10(8) .21
								5. Saha S, et al. BMJ Glob Health 2021; 6(5) .22
								6. Mallapaty, S. Nature, 593, 485-486, 2021.23
Indonesia	Moderate level of routine genomic surveillance	High availability	1) Specimens from imported travelers testing positive	-	1000 or more samples sequenced per month	Weekly	Whole genome sequencing	1.https://www.litbang.kemkes.go.id/assets/2021/06/Update_VoC-COVID-19-20-juni-2021.pdf
			2) Vaccine failures					2.https://drive.google.com/drive/folders/1ocT30cqXeDsrr72YJA-bdTzxudolaOZT
			3) Reinfections					3.https://www.litbang.kemkes.go.id/short-report-of-working-group-surveillance-of-covid-19/
			4) Severe illness and death
			5) Outbreaks with unusual characteristics
India	High level of routine genomic surveillance	High availability (28 National Laboratories)	1) RT-PCR positive cases with Ct value < 30	Randomly selected	5% of positive samples sequenced	-	Whole genome sequencing	1.https://www.mohfw.gov.in/pdf/IndianSARSCoV2PDFGenomicsConsortiumGuidanceDocument.pdf
			2) Vaccinated positive samples					2.http://clingen.igib.res.in/covid19genomes/
			3) Post-infected and re-infected positive samples					3.https://dbtindia.gov.in/insacog
Sri Lanka	Low level of routine genomic surveillance	High availability	RT-PCR positive cases with Ct value < 30	Several rounds of sequencing had been performed	About 200 samples sequenced per month	-	Sequencing	1.http://www.health.gov.lk/moh_final/english/public/elfinder/files/publications/2021/Edited%20Final%20SPRP%20on%2015th%20May%202021%20.pdf
								2. Jeewandara C, et al. Front Microbiol. 2021.24
								3. Mallapaty, S. Nature, 593, 485-486, 2021.23
Thailand	Moderate level of routine genomic surveillance	High availability	RT-PCR positive cases	Randomly selected (Surveillance network of laboratories across the country)	1000 or more samples sequenced per week	Weekly	Sequencing, PCR	1) https://www3.dmsc.moph.go.th/post-group/10
								2) https://thainews.prd.go.th/en/news/detail/TCATG210906195640000
Bhutan	-	Moderate availability	-	-	-	-	Sequencing (Send to Thailand)	https://kuenselonline.com/bhutan-saw-seven-variants-of-sars-cov-2-virus/
Nepal	Limited genomic surveillance	Moderate availability	SARS-CoV-2 positive samples	-	100 samples sequenced as of July 11, 2021	-	Sequencing (previously send to New Delhi or Hong Kong) , now has one sequencing machine	1) https://cdn.who.int/media/docs/default-source/nepal-documents/novel-coronavirus/who-nepal-sitrep/weekly-who-nepal-situation-updates_66_v2.pdf?sfvrsn=1197fcb0_5
								2) https://www.southasiamonitor.org/nepal/nepal-gets-its-own-genome-sequencing-lab
Timor-Leste	-	Moderate availability			70 positive samples sequenced between May 2020 and March 2021; the first week of August sequenced 27 samples		Sequencing	1) http://www.tatoli.tl/en/2021/04/14/timor-leste-reports-17-new-local-cases-of-covid-19-and-14-recoveries/
								2) https://www.reuters.com/world/asia-pacific/east-timor-detects-first-domestic-transmission-covid-19-delta-variant-2021-08-10/
Maldives	-	Moderate availability					Sequencing	https://raajje.mv/101870
Western Pacific Region (WPR)
Australia	High level of routine genomic surveillance	High availability	All suitable available samples excluding too low viral loads	Nearly all	61% of positive cases sequenced (as of 18 July)	Weekly	Sequencing	1) https://www1.health.gov.au/internet/main/publishing.nsf/Content/1D03BCB527F40C8BCA258503000302EB/$File/covid_19_australia_epidemiology_report_36_reporting_period_ending_28_february_2021.pdf
								2) https://www.cdgn.org.au/austrakka
								3) https://www1.health.gov.au/internet/main/publishing.nsf/Content/1D03BCB527F40C8BCA258503000302EB/$File/covid_19_australia_epidemiology_reporting_last_updated_11_may_2021.pdf
China	High level of routine genomic surveillance	High availability	Confirmed local and imported cases with enough virus load	Nearly all since Sep 2020	Sequencing all the recent cases	Weekly	Sequencing	China CDC (unpublished work)
Japan	High level of routine genomic surveillance	High availability	1) People who have traveled abroad in the last two weeks	-	62,861 samples sequenced as of Aug 16, 2021; 5-10% of positive specimens sequenced		Sequencing and PCR	1) https://www.niid.go.jp/niid/ja/diseases/ka/corona-virus/2019-ncov/2484-idsc/10554-covid19-52.html
			2) Domestic cases					2) https://www.niid.go.jp/niid/ja/diseases/ka/corona-virus/2019-ncov/10220-covid19-36.html
South Korea	High level of routine genomic surveillance	High availability	Positive samples of confirmed cases related to various domestic outbreaks and imported cases	Representative samples	14.7% of samples sequenced in April 2021		Partial and whole genome Sequencing, PCR	1.http://www.kdca.go.kr/board/board.es?mid=a30501000000&bid=0031&list_no=713847&act=view
								2. Park AK, et al. Osong public health and research perspectives 2021; 12(1) : 37-43.25
Laos	Limited genomic surveillance	High availability	1) Local cases		184 samples sequenced as of 26 Oct 2021	Bi-weekly	Sequencing	https://www.who.int/laos/emergencies/covid-19-in-lao-pdr/situation-reports
			2) Imported cases
Malaysia	Low level of routine genomic surveillance	High availability	1) Individuals who had been to UK since Oct 2020 and positive cases with a travel history to other countries	-	About 200 samples sequenced per week	Irregularly	Whole genome sequencing	1) http://covid-19.moh.gov.my/semasa-kkm/2021/05/mutasi-spike-protein-di-malaysia-17052021
			2) RT-PCR positive cases which met the cut off for Ct value or from local clusters					2) http://covid-19.moh.gov.my/semasa-kkm/2021/01/uk-traveller-samples-since-october2020
			3) Individuals take on the sequencing works					3) http://covid-19.moh.gov.my/semasa-kkm/2021/04/maklumat-terkini-mutasi-protein-spike-di-malaysia
			4) Cases of death due to COVID-19
New Zealand	High level of routine genomic surveillance	High availability	Confirmed cases		At least 10% of samples sequenced	Weekly	Real-time whole genome sequencing	1.https://www.health.govt.nz/system/files/documents/pages/6_july_2021_-_variants_update_-_full_report.pdf
								2. Douglas J, et al. Emerging Infectious Disease 2021; 27(9) .26
Philippines	Moderate level of routine genomic surveillance	High availability	1) Local cases with a Ct value of < 30		About 500 samples sequenced per week	Irregularly	Whole genome sequencing	1. https://doh.gov.ph/press-releases
			2) Returning Overseas Filipinos					2. https://newsinfo.inquirer.net/1405953/genome-sequencing-for-covid-19-positive-samples-takes-time-2
Singapore	High level of routine genomic surveillance	High availability	1) All COVID-19 cases	All COVID-19 cases	All COVID-19 cases sequenced		Whole genome sequencing	1.https://www.moh.gov.sg/news-highlights/details/investigations-into-13-covid-19-cases-who-served-shn-at-mandarin-orchard-singapore
			2) All cluster investigations					2.https://www.moh.gov.sg/news-highlights/details/median-and-90th-percentile-turnaround-time-to-obtain-virus-whole-genome-sequencing-result-from-time-of-covid-19-test
Fiji	-	Moderate availability					Sequencing	https://www.rnz.co.nz/international/pacific-news/441313/covid-19-cases-continue-to-climb-in-fiji
Cambodia	High level of routine genomic surveillance	High availability	1) SARS-CoV-2 specimens from land borders		By 16 August 2021, a total of 2,865 samples have been tested	Weekly	PCR, whole genome sequencing	1) https://www.who.int/cambodia/internal-publications-detail
			2) Community-acquired samples					2) https://www.khmertimeskh.com/50943873/cambodias-delta-variant-of-sars-cov-2-rises-to-more-than-7800-cases-2/
			3) Returning migrants.
Papua New Guinea	High level of routine genomic surveillance	Moderate availability	Positive samples that meet the WGS criteria		1878 positive samples		Whole genome sequencing	https://covid19.info.gov.pg/files/Situation%20Report/PNG%20COVID-19%20Health%20Situation%20Report%2088.pdf
					samples have been sequenced so far
Vietnam	-	High availability	1) High-risk groups				Sequencing	1. http://news.chinhphu.vn/Home/India-and-UK-variants-behind-new-COVID19-cases-in-Viet-Nam/20215/43665.vgp
			2) COVID-19 patients					2. Nguyen Van Vinh Chau et al. J Infect. 2021; 82(6) :276-316. 27
Mongolia	Limited genomic surveillance	Moderate availability	SARS-CoV-2 clusters					1.https://montsame.mn/en/read/258007
								2.https://www.who.int/mongolia/news/detail/09-04-2021-australia-and-world-health-organization-work-together-to-increase-covid-19-testing-capacity-in-mongolia
Brunei		Moderate availability					Sequencing (sent to a laboratory in Singapore)	https://www.who.int/brunei/internal-publications-detail
African Region (AFR)
Senegal	Moderate level of routine genomic surveillance	High availability				Weekly	Sequencing	1. https://www.arcgis.com/home/webmap/viewer.html?url=https://services8.arcgis.com/vWozsma9VzGndzx7/ArcGIS/rest/services/Test_Africa_PGI_DB_GR/FeatureServer/0&source=sd (Source for all African countries)
								2.https://www.afro.who.int/publications/interim-operational-guidance-sars-cov-2-genomic-surveillance-africa-updated-guide (Source for all African countries)
								3. https://inforpress.cv/covid-19-delta-variant-already-circulating-in-cabo-verde/
Angola, Mozambique, Zimbabwe, Botswana	Low level of routine genomic surveillance	Moderate availability				Weekly	Sequencing	1. Same as above
								2. https://gcgh.grandchallenges.org/grant/genomics-sars-cov-2-botswana
The Gambia	High level of routine genomic surveillance	High availability			Sequenced 1,000 genomes up to March 2021, or 20% of its positive samples			https://www.msn.com/en-us/health/medical/gambia-invests-in-genome-sequencing-to-reduce-chances-of-covid-19-mutations/ar-BB1f79kX
Comoros, Cape Verde, Guinea, Lesotho, Malawi, Namibia, Swaziland	Limited genomic surveillance	Moderate availability				Weekly	Sequencing	1.https://www.arcgis.com/home/webmap/viewer.html?url=https://services8.arcgis.com/vWozsma9VzGndzx7/ArcGIS/rest/services/Test_Africa_PGI_DB_GR/FeatureServer/0&source=sd
								2. https://inforpress.cv/covid-19-delta-variant-already-circulating-in-cabo-verde/
Madagascar, Togo	Low level of routine genomic surveillance	Moderate availability			At least 1% of samples sequenced	Weekly	Sequencing	https://www.arcgis.com/home/webmap/viewer.html?url=https://services8.arcgis.com/vWozsma9VzGndzx7/ArcGIS/rest/services/Test_Africa_PGI_DB_GR/FeatureServer/0&source=sd
Burkina Faso	Moderate level of routine genomic surveillance	Moderate availability			At least 2.5% of samples sequenced	Weekly	Sequencing	https://www.arcgis.com/home/webmap/viewer.html?url=https://services8.arcgis.com/vWozsma9VzGndzx7/ArcGIS/rest/services/Test_Africa_PGI_DB_GR/FeatureServer/0&source=sd
Sierra Leone	Low level of routine genomic surveillance	High availability			At least 1% of samples sequenced	Weekly	Sequencing	1.https://www.worldbank.org/en/results/2021/07/14/africa-s-scientific-solutions-and-innovation-in-the-fight-against-covid-19
								2.https://virological.org/t/sars-cov-2-genomic-epidemiology-in-sierra-leone/544
Liberia	Low level of routine genomic surveillance	Moderate availability	Countrywide hospitalized patients		At least 1% of samples sequenced		Sequencing	1.https://www.publichealth.columbia.edu/public-health-now/news/partnership-liberia-builds-scientific-capacity-and-strengthens-global-pandemic-security
								2. Shobayo, B. et al. Emer Infect Dis. 202128
Benin	Low level of routine genomic surveillance	Moderate availability	SARS-CoV-2–positive samples		At least 1% of samples sequenced		Sequencing	1.Yadouleton, A. et al. Emer Infect Dis. 2021.29
								2. Sander, A. L. et al. Emer Infect Dis. 2021.30
Gabon	Low level of routine genomic surveillance	High availability						Same as above
Ethiopia	Low level of routine genomic surveillance	High availability	Positive samples from 14 hospitals and laboratories	-	Over 1,000 SARS-CoV-2 positive samples sequenced over ten months	-	Sequencing	https://gcgh.grandchallenges.org/grant/scaling-pathogen-genomic-sequencing-epidemic-response-ethiopia-super
Kenya	Moderate level of routine genomic surveillance	High availability	1) COVID 19 cases	SARS-CoV-2 genomic surveillance work covering the six counties			Sequencing	1.https://gcgh.grandchallenges.org/grant/sars-cov-2-variant-evaluation-kenya-save-k
			2) Imported cases					2. Githinji, G. et al. 12, 4809, 2021.31
Cameroon	Low level of routine genomic surveillance	High availability	Sample from six COVID-19 molecular testing laboratories	Sampling through an existing national network	Around 1,200 samples will be screened over the course of 12 months	-		https://gcgh.grandchallenges.org/grant/sars-cov-2-variant-survey-cameroon
Uganda	Low level of routine genomic surveillance	High availability	1) COVID-19 patient samples	Geographically-representative	-		Sequencing	https://gcgh.grandchallenges.org/grant/global-immunology-and-immune-sequencing-epidemic-response-giiser-uganda
			2) Samples from strategic sites
Mauritius	High level of routine genomic surveillance	High availability			124 of 432 positive cases sequenced in March 2021		Sequencing	Tegally H, et al. medRxiv 2021: 2021.06.16.21259017.32
Mali	Limited genomic surveillance	Moderate availability						Dara A, et al. bioRxiv 2021: 2021.05.05.442742.33
Rwanda	Low level of routine genomic surveillance	High availability	1) SARS-CoV-2 positive residents in different provinces		1.2 % of samples sequenced as of Feb 10, 2021		Sequencing	1. Yvan Butera EM, et al. medRxiv 2021: 2021.04.02.21254839.34
			2) Returning travelers
Côte d'Ivoire	Limited genomic surveillance	Moderate availability	RT-PCR positive samples	Randomly selected		Weekly	Sequencing	Wilkinson E, et al. Science 2021.35
Democratic Republic of Congo (DRC)	Low level of routine genomic surveillance	High availability	1) Imported cases	Randomly selected	1.4 % of samples sequenced	Weekly	Sequencing	Wilkinson E, et al. Science 2021.35
			2) RT-PCR positive samples
Congo	Moderate level of routine genomic surveillance	High availability	COVID-19 patients	Samples from the two largest cities, which account for 80% of infections	60 SARS-CoV-2-positive samples sequenced per month	Weekly	Next-generation sequencing	1. Ntoumi F, et al. Int J Infect Dis 2021: 105: 735-8.36
								2.https://gcgh.grandchallenges.org/grant/expansion-pgs-capacity-genomic-surveillance-sars-cov-2-republic-congo
Algeria	Low level of routine genomic surveillance	High availability	1) Imported cases	Samples received from different provinces	225 cases sequenced in June 2021	Weekly	PCR, Sanger Sequencing, whole genome sequencing	1. Wilkinson E, et al. Science 2021.35
			2) RT-PCR positive samples					2.https://www.pasteur.dz/fr/dz/397-communique-n-15
			3) Cluster/outbreak investigations					3.https://www.aps.dz/en/health-science-technology/39857-covid19-225-cases-of-variants-detected-in-algeria-in-june
Ghana	Moderate level of routine genomic surveillance	High availability	1) Cluster/outbreak investigations	Randomly selected		Weekly	Sequencing	1. Wilkinson E, et al. Science 2021.35
			2) Confirmed cases in periods of suspected widespread infections					2.https://www.arcgis.com/home/webmap/viewer.html?url=https://services8.arcgis.com/vWozsma9VzGndzx7/ArcGIS/rest/services/Test_Africa_PGI_DB_GR/FeatureServer/0&source=sd
Equatorial Guinea	Moderate level of routine genomic surveillance	Moderate availability	1) Imported cases	Randomly selected	3.10% of cases sequenced	Weekly	Sequencing	Wilkinson E, et al. Science 2021.35
			2) RT-PCR positive samples
			3) Cluster/outbreak investigations
Nigeria	High level of routine genomic surveillance	High availability	Samples among travellers testing positive on arrival in Nigeria	Randomly selected	100% weekly increase in the number of samples sequenced	Weekly	Sequencing	1. https://covid19.ncdc.gov.ng/media/files/STATEMENT_ON_VARIANTS_OF_SARS-COV-2_IN_NIGERIA_ZyRAI48.pdf 2. https://www.afro.who.int/news/how-nigeria-tackling-covid-19-variants
South Africa	High level of routine genomic surveillance	High availability	1) Routine specimens with representative of multiple geographic regions	Randomly selected	Approximately 10%-20% of randomly selected positive samples	Bi-weekly	Next-generation sequencing	1.https://www.krisp.org.za/manuscripts/Update_SA_sequencing_1_July_2021_AvG.pdf
			2) Special interest specimens, such as vaccine breakthrough cases, re-infection cases, etc.
Zambia	Low level of routine genomic surveillance	Moderate availability	1) Imported cases	Randomly selected		Weekly	Sequencing	1. Wilkinson E, et al. Science 2021.35
			2) RT-PCR positive samples					2. https://www.path.org/articles/zambian-scientists-use-new-tech-track-sars-cov-2-virus/
			3) Cluster/outbreak investigations
			4) Re-infection cases
Tanzania	Limited genomic surveillance	Moderate availability						https://medicopress.media/medico-research/covid-19-tanzania-sits-on-idle-capacity-to-detect-variants/
Other African countries		Moderate availability						https://www.afro.who.int/publications/interim-operational-guidance-sars-cov-2-genomic-surveillance-africa-updated-guide
Eastern Mediterranean Region (EMR)
Afghanistan, Iraq, Somalia, Syria, Yemen	Limited genomic surveillance*	Low availability						http://www.emro.who.int/health-topics/corona-virus/situation-reports.html (Source for all EMR countries)
Djibouti	-	Moderate availability	Positive cases				Sequencing	https://pubmed.ncbi.nlm.nih.gov/34540874/
United Arab Emirates, Iran, Jordan, Kuwait, Oman, Saudi Arabia, Tunisia, Bahrain	-	High availability						Same as above
Pakistan	Limited genomic surveillance	Moderate availability					PCR, genome sequencing	1.http://www.emro.who.int/pak/pakistan-news/who-and-national-institute-of-health-collaborate-to-detect-sars-cov-2-variants-of-interest-and-concern-through-pcr-detection-and-genome-sequencing.html
								2. Khan, A. et al. Front Mol Biosci. 8, 724208. 2021.37
Lebanon	Limited genomic surveillance	High availability	Clinical diagnostic samples	Randomly selected			High throughput genome sequencing	3. Merhi G, et al. medRxiv 2021:2021.08.10.21261847.38
Morocco	Limited genomic surveillance	High availability	1) Cluster/outbreak investigations		Sequencing of 10% of sample that are positive for S drop real time PCR test		Sequencing, PCR	1.Wilkinson E, et al. Science 2021.35
			2) Imported cases					2.https://www.moroccoworldnews.com/2021/02/335243/morocco-launches-campaign-to-identify-covid-19-strains
			3) Re-infection cases
Qatar	Low level of routine genomic surveillance	High availability	Clusters cases	Samples selection was based on epidemiological characteristics	1.5% of samples sequenced from Mar 2020 to Mar 2021		Whole-genome sequencing	Benslimane FM, et al. medRxiv 2021: 2021.05.19.21257433.39
Tunisia	Limited genomic surveillance	High availability	1) Regular surveillance	Randomly selected	0.04% of cases sequenced		Sequencing	Wilkinson E, et al. Science 2021.35
			2) Investigation of reinfections
Egypt	Low level of routine genomic surveillance	High availability	More than 90% of the samples sequenced have come from two main public hospitals in Cairo			Weekly	Sequencing	1.https://www.arcgis.com/home/webmap/viewer.html?url=https://services8.arcgis.com/vWozsma9VzGndzx7/ArcGIS/rest/services/Test_Africa_PGI_DB_GR/FeatureServer/0&source=sd
								2.https://www.natureasia.com/en/nmiddleeast/article/10.1038/nmiddleeast.2021.43
Libya	Limited genomic surveillance	Moderate availability				Weekly	Sequencing	https://www.afro.who.int/publications/interim-operational-guidance-sars-cov-2-genomic-surveillance-africa-updated-guide
*Note: For countries where genomic surveillance information was unavailable, we assumed that countries with low sequencing availability conduct limited genomic surveillance.
Reference
1	Carrasco, M.G. et al. Assessment of the Andorran response to SARS-Cov-2 Pandemic. Enf Emerg 20, 61-70 (2021).
2	Avetyan, D. et al. Molecular Genetic Analysis of SARS-CoV-2 Lineages in Armenia. medRxiv, 2021.06.19.21259172 (2021).
3	Chen, C. et al. Quantification of the spread of SARS-CoV-2 variant B.1.1.7 in Switzerland. medRxiv, 2021.03.05.21252520 (2021).
4	López, M.G. et al. The first wave of the COVID-19 epidemic in Spain was associated with early introductions and fast spread of a dominating genetic variant. Nat Genet 53, 1405-1414 (2021).
5	Quéromès, G. et al. Characterization of SARS-CoV-2 ORF6 deletion variants detected in a nosocomial cluster during routine genomic surveillance, Lyon, France. Emerg Microbes Infect 10, 167-177 (2021).
6	Vogels, C.B.F. et al. Multiplex qPCR discriminates variants of concern to enhance global surveillance of SARS-CoV-2. PLoS Biol 19, e3001236 (2021).
7	Vöhringer, H.S. et al. Genomic reconstruction of the SARS-CoV-2 epidemic in England. Nature (2021).
8	Rokić, F. et al. Diverse SARS-CoV-2 variants preceded the initial COVID-19 outbreak in Croatia. Arch Virol 166, 1735-1739 (2021).
9	Munitz, A., Yechezkel, M., Dickstein, Y., Yamin, D. & Gerlic, M. BNT162b2 vaccination effectively prevents the rapid rise of SARS-CoV-2 variant B.1.1.7 in high-risk populations in Israel. Cell Rep Med 2, 100264 (2021).
10	Di Giallonardo, F. et al. Emergence and Spread of SARS-CoV-2 Lineages B.1.1.7 and P.1 in Italy. Viruses 13(2021).
11	Dudas, G. et al. Emergence and spread of SARS-CoV-2 lineage B.1.620 with variant of concern-like mutations and deletions. Nat Commun 12, 5769 (2021).
12	Molenkamp, R. et al. Supplementing SARS-CoV-2 genomic surveillance with PCR-based variant detection for real-time actionable information, the Netherlands, June to July 2021. Euro Surveill 26(2021).
13	Brejová, B. et al. Sequencing SARS-CoV-2 in Slovakia: An Unofficial Genomic Surveillance Report. medRxiv, 2021.07.13.21260431 (2021).
14	Boršová, K. et al. Surveillance of SARS-CoV-2 lineage B.1.1.7 in Slovakia using a novel, multiplexed RT-qPCR assay. Sci Rep 11, 20494 (2021).
15	Karacan, I. et al. Genomic Diversity of the SARS-CoV-2 in Turkey and the Impact of Virus Genome Mutations on Clinical Outcomes. medRxiv, 2020.12.25.20248851 (2020).
16	G.C.C.C.-G.N.C.a.t.C.P.H.L.N.C.W.G. Canadian national COVID-19 genomics surveillance priorities for existing and emerging variants of concern. Can Commun Dis Rep 47, 139-141 (2021).
17	Rego, N. et al. Real-Time Genomic Surveillance for SARS-CoV-2 Variants of Concern, Uruguay. Emerging Infectious Disease journal 27(2021).
18	Molina-Mora, J.A. et al. SARS-CoV-2 genomic surveillance in Costa Rica: Evidence of a divergent population and an increased detection of a spike T1117I mutation. Infect Genet Evol 92, 104872 (2021).
19	Márquez, S. et al. SARS-CoV-2 genome sequencing from COVID-19 in Ecuadorian patients: a whole country analysis. medRxiv (2021).
20	Gutierrez, B. et al. Genomic epidemiology of SARS-CoV-2 transmission lineages in Ecuador. Virus Evol 7, veab051 (2021).
21	Hossain, M.E. et al. Genome Sequence of a SARS-CoV-2 Strain from Bangladesh That Is Nearly Identical to United Kingdom SARS-CoV-2 Variant B.1.1.7. Microbiol Resour Announc 10(2021).
22	Saha, S. et al. COVID-19 rise in Bangladesh correlates with increasing detection of B.1.351 variant. BMJ Glob Health 6(2021).
23	Mallapaty, S. India's neighbours race to sequence genomes as COVID surges. Nature 593, 485-486 (2021).
24	Jeewandara, C. et al. Genomic and Epidemiological Analysis of SARS-CoV-2 Viruses in Sri Lanka. Front Microbiol 12, 722838 (2021).
25	Park, A.K. et al. Genomic Surveillance of SARS-CoV-2: Distribution of Clades in the Republic of Korea in 2020. Osong Public Health Res Perspect 12, 37-43 (2021).
26	Douglas, J. et al. Real-Time Genomics for Tracking Severe Acute Respiratory Syndrome Coronavirus 2 Border Incursions after Virus Elimination, New Zealand. Emerging Infectious Disease 27(2021).
27	Chau, N.V.V. et al. Rapid whole-genome sequencing to inform COVID-19 outbreak response in Vietnam. J Infect 82, 276-316 (2021).
28	Shobayo, B. et al. SARS-CoV-2 Sequence Analysis during COVID-19 Case Surge, Liberia, 2021. Emerg Infect Dis 27, 3185-3188 (2021).
29	Yadouleton, A. et al. Emergence of SARS-CoV-2 Delta Variant, Benin, May-July 2021. Emerg Infect Dis 28(2021).
30	Sander, A.L. et al. Mutations Associated with SARS-CoV-2 Variants of Concern, Benin, Early 2021. Emerg Infect Dis 27, 2889-2903 (2021).
31	Githinji, G. et al. Tracking the introduction and spread of SARS-CoV-2 in coastal Kenya. Nat Commun 12, 4809 (2021).
32	Tegally, H. et al. Genomic epidemiology of SARS-CoV-2 in Mauritius reveals a new wave of infections dominated by the B.1.1.318, a variant under investigation. medRxiv (2021).
33	Dara, A. et al. Sequencing SARS-CoV-2 in a malaria research laboratory in Mali, West Africa_the road to sequencing the first SARS-CoV-2 genome in Mali. bioRxiv (2021).
34	Yvan Butera, E.M., Maria Artesi, Jeanne D’Arc Umuringa, Áine Niamh O’Toole, Verity Hill, Stefan Rooke, Samuel Leandro Hong, Simon Dellicour, Onesphore Majyambere, Sebastien Bontems, Bouchra Boujemla, Josh Quick, Paola Cristina Resende, Nick Loman, Esperance Umumararungu, Alice Kabanda, Marylin Milumbu Murindahabi, Patrick Tuyisenge, Misbah Gashegu, Jean Paul Rwabihama, Reuben Sindayiheba, Djordje…
35	Wilkinson, E. et al. A year of genomic surveillance reveals how the SARS-CoV-2 pandemic unfolded in Africa. Science 374, 423-431 (2021).
36	Ntoumi, F. et al. Genomic surveillance of SARS-CoV-2 in the Republic of Congo. Int J Infect Dis 105, 735-738 (2021).
37	Khan, A. et al. SARS-CoV-2 UK, South African and Brazilian Variants in Karachi- Pakistan. Front Mol Biosci 8, 724208 (2021).
38	Merhi, G. et al. Replacement of the Alpha variant of SARS-CoV-2 by the Delta variant in Lebanon between April and June 2021. medRxiv, 2021.08.10.21261847 (2021).
39	Benslimane, F.M. et al. One year of SARS-CoV-2: Genomic characterization of COVID-19 outbreak in Qatar. medRxiv (2021).

## Sheet: Supplementary Table 7
Supplementary Table 7. Completeness analysis of metadata released from GISAID dataset for each country.
Country a	Total sequences (N)	Subnational geography	Sample strategy	Specimen source	Sequencing method	Date of collection	Age	Sex	Patient status	Vaccinated status	Lineage
African Region
Angola	945	1	0.007	0.925	0.967	1	0.994	0.995	0	0	1
Benin	282	0.989	0	0.996	1	0.936	0.94	0.972	0	0	1
Botswana	1474	0.999	0.088	0.987	1	1	0.984	0.987	0.965	0	0.995
Burkina Faso	412	1	0.388	0.551	1	0.978	0.573	0.612	0	0	0.966
Cameroon	381	1	0	0.874	0.992	0.976	0.945	0.945	0.37	0.008	0.95
Congo	293	0.826	0.638	0.826	1	0.959	0.655	0.655	0	0	0.98
Cote d'Ivoire	236	0.996	0	0	1	1	0.992	1	0	0	0.996
Democratic Republic of the Congo	870	0.999	0	0.013	1	0.723	0.737	0.749	0.009	0	0.999
Equatorial Guinea	207	0.58	0	0.391	1	1	0.594	0.599	0	0	0.976
Ethiopia	273	1	0.264	0.963	1	1	1	1	0.568	0	0.956
Gabon	312	0.958	0	0.564	1	0.981	0.644	0.647	0.016	0	0.542
Ghana	1611	0.793	0.331	0.955	1	1	0.718	0.85	0.408	0	0.97
Kenya	3723	0.794	0.167	0.304	1	0.977	0.87	0.91	0.089	0	0.995
Madagascar	343	1	0	1	1	1	0.983	0.787	0.009	0	1
Malawi	585	0.696	0.096	0.899	0.944	0.981	0.879	0.889	0.234	0	0.979
Mauritius	290	0.855	0.607	0.869	1	1	0.99	0.997	0.548	0	0.962
Mozambique	646	0.998	0	0.797	1	1	0.95	0.994	0.011	0	0.998
Namibia	351	1	0.254	0.416	1	0.254	0.994	1	0	0	0.974
Nigeria	2833	0.999	0.432	0.697	0.999	0.959	0.69	0.725	0.055	0.001	0.939
Rwanda	696	0.858	0.132	0.208	1	0.986	0.993	0.996	0.049	0	0.984
Senegal	635	0.957	0	0.981	0.998	0.998	0.846	0.89	0.501	0	0.901
Seychelles	259	0	0	0	1	1	0.996	0.942	0	0	1
South Africa	22035	0.999	0.397	0.473	0.975	0.997	0.939	0.955	0.083	0.005	0.963
Swaziland	123	1	0.732	0.268	1	1	1	1	0	0	0.959
The Gambia	799	1	0	0.976	1	0.907	0.786	0.9	0.422	0	0.959
Togo	347	0.96	0	0.997	1	0.988	0.919	0.931	0.957	0	1
Uganda	714	0.158	0.119	0.952	1	0.996	0.154	0.157	0.039	0	1
Zambia	970	0.956	0.039	1	1	1	0.752	0.861	0.003	0	0.91
Zimbabwe	659	0.392	0	0.392	1	0.997	0.914	0.915	0	0	0.951
Region of Americas
Argentina	9989	0.986	0.159	0.768	1	0.999	0.56	0.636	0.103	0.003	0.574
Belize	259	0.683	0.672	0.502	1	1	1	1	0.486	0	0.996
Bolivia	152	0.914	0	0.836	1	1	0.684	0.566	0.066	0	0.993
Brazil	65203	1	0.008	0.361	0.986	0.993	0.627	0.644	0.08	0.001	0.992
Canada	169421	1	0.241	0.468	0.933	0.793	0.375	0.41	0.002	0	1
Chile	12854	1	0.122	0.949	1	0.998	0.975	0.995	0.088	0.02	0.981
Colombia	6704	0.946	0.224	0.61	0.999	0.916	0.972	0.985	0.848	0.023	0.967
Costa Rica	1357	0.975	0	0.962	0.999	0.966	0.99	0.998	0.792	0.234	1
Cuba	1048	0.998	0	1	1	1	0.756	0.99	0.998	0.001	0.002
Dominican Republic	331	0.314	0.193	0.441	0.994	1	0.242	0.142	0.142	0	0.994
Ecuador	2424	0.965	0	0.463	0.998	0.924	0.73	0.93	0.03	0.001	0.986
El Salvador	152	0.382	0.322	0.382	1	0.941	0.934	0.316	0.342	0.309	1
Guatemala	847	0.59	0	0.673	1	1	0.962	0.646	0.079	0.067	0.909
Honduras	116	0.75	0.052	0.25	1	1	0.991	0.052	0.25	0.026	1
Jamaica	232	0.069	0	0.866	1	1	0.836	0.272	0.004	0	0.996
Mexico	33486	1	0.022	0.861	0.986	0.998	0.914	0.948	0.585	0.03	0.996
Panama	1262	0.982	0	0.998	1	1	0.911	0.956	0.777	0	0.99
Paraguay	398	0.849	0.299	0.686	1	1	0.95	0.962	0.035	0	0.967
Peru	9195	0.997	0	0.807	1	0.997	0.937	0.983	0.022	0.005	1
Suriname	804	0	0	0	1	0.99	0.07	0	0	0	0.985
The Bahamas	133	0	0.541	1	1	1	0	0	0	0	1
Trinidad and Tobago	617	0.786	0	0	0.99	1	0.013	0.013	0	0	0.984
United States	1463556	0.999	0.394	0.592	0.997	0.991	0.572	0.578	0.009	0.002	0.99
Uruguay	734	0.989	0	0.011	0.996	1	0.467	0.48	0.001	0	0.997
Venezuela	171	0.842	0.269	0.807	1	1	0.018	0.018	0.018	0	0.31
Eastern Mediterranean Region
Bahrain	1200	0.002	0	0.976	1	1	0.002	0.002	0.001	0	0.999
Djibouti	306	0.967	0	0.212	1	1	0	0.003	0	0	0.997
Egypt	1024	0.317	0.016	0.965	1	0.967	0.316	0.188	0.288	0	0.99
Iran	594	0.552	0.316	0.966	0.82	0.84	0.5	0.544	0.305	0	0.535
Iraq	274	0.482	0.004	0.974	1	0.861	0.544	0.547	0.445	0	0.569
Jordan	914	0.996	0.113	0.845	1	0.95	0.13	0.139	0.135	0.06	0.985
Kuwait	313	0.901	0.278	0.629	1	1	0.974	0.974	0.473	0.01	0.815
Lebanon	1020	0.062	0	0.993	1	0.999	0.96	0.974	0.021	0	0.986
Morocco	519	0.842	0.054	0.358	0.975	0.751	0.513	0.615	0.129	0	0.969
Oman	883	1	0.716	0.998	0.997	0.921	0.994	0.994	0.45	0.089	0.69
Pakistan	1368	0.897	0.015	0.358	0.998	0.76	0.641	0.819	0.113	0.001	0.928
Qatar	3320	1	0.002	0.892	1	0.987	0.966	0.97	0	0.001	0.971
Saudi Arabia	1096	0.953	0	0.052	0.988	1	0.588	0.589	0.585	0	1
Sudan	116	1	0.991	0.112	1	0.957	0.897	1	0.112	0.009	0.914
Tunisia	128	0.914	0.016	0.773	1	1	0.758	0.875	0.305	0	0.93
United Arab Emirates	2625	0.923	0.011	0.094	1	0.998	0.63	0.636	0.299	0.002	0.999
European Region
Armenia	143	0	0	0.664	1	0.979	0	0	0	0	0.958
Austria	62860	0.883	0	0.107	1	0.815	0.147	0.078	0.002	0	0.183
Belgium	60746	0.988	0.512	0.434	0.996	0.999	0.905	0.906	0.091	0.011	0.999
Bosnia and Herzegovina	314	0.99	0.481	0.873	1	0.828	0.777	0.911	0.634	0.006	1
Bulgaria	5966	1	0	0.003	1	1	0.993	1	0.981	0	1
Croatia	8748	0.971	0	0.033	1	0.958	0.943	0.95	0.002	0	0.999
Cyprus	168	0.006	0	0.048	1	0.798	0.048	0.048	0.048	0	1
Czech Republic	11500	0.848	0.03	0.957	0.991	1	0.979	0.993	0.199	0.012	0.999
Denmark	184957	0.989	0	0	1	1	0	0	0	0	1
Estonia	6579	0.873	0.177	0.997	1	0.997	0.929	0.904	0.738	0	0.997
Finland	20167	0.566	0	0.051	1	1	0.574	0.579	0	0	0.996
France	123901	0.981	0.032	0.644	0.997	0.826	0.724	0.729	0.218	0	0.966
Georgia	326	0.997	0	0.328	1	0.997	0.052	0.994	0.012	0	1
Germany	235016	0.917	0.311	0.066	0.999	0.995	0.043	0.041	0	0.001	0.998
Greece	10469	0.895	0	0.309	1	0.985	0.106	0.141	0.004	0	0.998
Hungary	435	1	0	0.993	1	1	1	1	0.582	0	1
Iceland	9676	1	0	0	1	0.998	0.991	0.997	0	0	0.989
Ireland	37524	0.993	0	0.984	1	1	0.744	0.991	0.001	0	0.989
Israel	20072	0.42	0.001	0.87	1	0.996	0.213	0.219	0.002	0	0.943
Italy	69370	1	0.009	0.541	0.836	0.927	0.618	0.621	0.177	0.005	0.969
Kazakhstan	542	1	0	0.59	1	0.856	0.72	0.727	0.057	0	0.876
Latvia	5595	0.001	0	0.826	1	1	0.229	0.364	0	0	0.999
Lithuania	21290	0.991	0	0.147	0.483	0.988	0.92	0.941	0.106	0	0.995
Luxembourg	15609	0	0	0.189	1	1	0.995	0.958	0	0	1
Macedonia	697	0.947	0.37	0.934	0.999	0.994	0.951	0.971	0.1	0	1
Malta	297	0	0.613	0.741	0.997	0.855	0.441	0.949	0.027	0	0.983
Montenegro	260	0.881	0.004	0.831	0.996	1	0.815	0.881	0.262	0	1
Netherlands	67325	0.984	0.005	0.092	0.995	0.984	0.778	0.105	0	0	1
Norway	30029	0.995	0	0.667	1	1	0	0	0	0	1
Poland	24949	0.975	0	0.406	1	0.995	0.986	0.993	0.059	0	0.999
Portugal	19473	0.009	0	0.012	1	1	0.005	0.005	0	0	1
Romania	4568	0.988	0.022	0.629	1	1	0.994	0.996	0.643	0.004	0.998
Russian Federation	9147	0.999	0.002	0.997	1	0.987	0.9	0.937	0.187	0.008	0.962
Serbia	329	0.833	0	0.854	1	0.997	0.322	0.322	0.061	0	0.988
Slovakia	9819	0.995	0.002	0.657	1	1	0.998	1	0.006	0	1
Slovenia	31644	0.458	0.002	0.88	1	0.998	0.996	0.998	0.002	0	0.994
Spain	73358	0.998	0.075	0.27	0.99	0.98	0.907	0.973	0.07	0.04	0.989
Sweden	103175	0.999	0	0	1	1	0.112	0.121	0.004	0	0.999
Switzerland	77165	0.989	0.003	0.382	0.998	0.994	0.023	0.061	0.005	0	0.996
Turkey	65424	0.022	0	0.434	1	1	0.006	0.007	0.006	0	0.983
Ukraine	383	0.598	0	0.204	0.992	0.997	0.76	0.778	0.324	0	0.99
United Kingdom	1117878	1	0	0.003	0.999	0.975	0.008	0.008	0	0	1
South-East Asia Region
Bangladesh	2963	0.948	0.148	0.748	0.999	0.993	0.928	0.947	0.077	0.002	0.973
India	72128	0.991	0.007	0.289	0.996	0.899	0.812	0.809	0.061	0.021	0.953
Indonesia	8404	1	0.03	0.94	0.995	0.995	0.979	0.993	0.332	0.02	0.994
Maldives	374	0.88	0	1	0.968	0.968	0.939	0.968	0.917	0	0.981
Nepal	285	0.944	0.87	0.891	1	0.926	0.933	0.937	0.081	0.102	0.972
Sri Lanka	1629	0.993	0.064	0.997	1	1	0.862	0.895	0.101	0.035	0.986
Thailand	5955	0.924	0.003	0.788	1	0.936	0.305	0.684	0.016	0.007	0.948
Timor-Leste	356	0	0	0	1	0.997	0.051	0.053	0	0	0.972
Western Pacific Region
Australia	38393	0.992	0	0.002	0.97	0.987	0.49	0.478	0.001	0	0.985
Cambodia	1328	0.002	0	0.002	1	1	0.019	0.019	0.999	0	0.998
China	6740	0.997	0.001	0.44	0.963	0.693	0.63	0.806	0.364	0	0.932
Fiji	531	0	0	0	1	1	0	0	0	0	0.987
Japan	159576	0.709	0.001	0.069	0.987	0.978	0.021	0.022	0.062	0.001	1
Malaysia	4311	0.797	0.046	0.55	1	1	0.88	0.955	0.559	0.04	0.998
New Zealand	2904	1	0	0.999	1	0.919	0.001	0.888	0.001	0	1
Papua New Guinea	993	0	0	0	1	0.771	0.189	0.193	0	0	0.965
Philippines	12684	0.999	0.567	0.999	1	1	0.994	0.995	0.867	0	0.998
Singapore	8970	0	0	0.001	0.999	1	0.891	0.927	0.065	0	1
South Korea	16724	0.004	0	0.005	1	1	0.995	0.998	0.003	0	0.731
Vietnam	802	0.926	0.14	0.991	0.999	0.781	0.96	0.978	0.545	0	0.996
a Countries that deposited at least 100 sequences in GISAID are included.

## Sheet: Supplementary Table 11
Supplementary Table 11. An acknowledgement table for all originating laboratories contributed to generating sequences.
Hubei Provincial CDC
Department of Medical Sciences, Ministry of Public Health, Thailand; Thai Red Cross Emerging Infectious Diseases - Health Science Centre; Department of Disease Control, Ministry of Public Health, Thailand
National Institute for Viral Disease Control and Prevention, China CDC
Shanghai Public Health Clinical Center & School of Public Health, Fudan University, Shanghai, China
Department of Microbiology, Zhejiang Provincial CDC
Department of Microbiology, Guangdong Provincial CDC
University of Hong Kong-Shenzhen Hospital
Division of Viral Diseases, CDC
IL Department of Public Health Chicago Laboratory
Institute of Pathogen Biology, Chinese Academy of Medical Sciences & Peking Union Medical College; Vision Medicals Co., Ltd
Institute of Pathogen Biology, Chinese Academy of Medical Sciences & Peking Union Medical College
Institute of Pathogen Biology, Chinese Academy of Medical Sciences & Peking Union Medical College; China National Center for Bioinformation
Centers for Disease Control (Taiwan)
State Key Laboratory of Virology, Wuhan University
Guangdong Provincial Center for Diseases Control and Prevention
Shenzhen Key Laboratory of Pathogen and Immunity, National Clinical Research Center for Infectious Disease, Shenzhen Third People's Hospital
National Reference Center for Viruses of Respiratory Infections, Institut Pasteur, Paris
CAS Key Laboratory of Special Pathogens and Biosafety and Center for Emerging Infectious Diseases, Wuhan Institute of Virology, Chinese Academy of Sciences
BGI PathoGenesis Pharmaceutical Technology Co., Ltd; China CDC; Shandong First Medical University & Shandong Academy of Medical Sciences; Hubei Provincial CDC
Department of Microbiology and Immunology, The University of Melbourne at The Peter Doherty Institute for Infection and Immunity
China CDC; Shandong First Medical University & Shandong Academy of Medical Sciences; Hubei Provincial CDC; BGI PathoGenesis Pharmaceutical Technology Co., Ltd
National Public Health Laboratory
Respiratory Virus Unit, Microbiology Services Colindale, PHE
Department of Virology, University of Helsinki and Helsinki University Hospital, Helsinki, Finland
Microbiology Detection, Hangzhou CDC
Pathogen Discovery, Respiratory Viruses Branch, Division of Viral Diseases, Centers for Dieases Control and Prevention
Korea Centers for Disease Control & Prevention (KCDC) Center for Laboratory Control of Infectious Diseases Division of Viral Diseases
Hangzhou CDC
Public Health Virology Laboratory
NSW Health Pathology - Institute of Clinical Pathology and Medical Research; Westmead Hospital; University of Sydney
KU Leuven, Clinical and Epidemiological Virology
Programme in Emerging Infectious Diseases, Duke-NUS Medical School
Chongqing Municipal CDC, Chongqing, China
National Institute for Viral Disease Control and Prevention, China CDC, Beijing, China
National Institute for Viral Disease Control & Prevention, CCDC
National Reference Center for Viruses of Respiratory Infections, Institut Pasteur, Paris, France
National Influenza Center - National Institute of Hygiene and Epidemiology (NIHE)
NSW Health Pathology - Institute of Clinical Pathology and Medical Research; Centre for Infectious Diseases and Microbiology Laboratory Services; Westmead Hospital; University of Sydney
Department of Clinical Diagnostics, Macrogen
Yunnan Center for Disease Control Prevention, Institute for Acute Communicable Disease Prevention and Control
Microbial Genomics Core Lab, National Taiwan University Centers of Genomic and Precision Medicine
National Institute for Viral Disease Control & Prevention, China CDC
CNR Virus des Infections Respiratoires - France SUD
Pathogen Genomics Center, National Institute of Infectious Diseases
Laboratory of Virology, INMI Lazzaro Spallanzani IRCCS
National Public Health Laboratory, National Centre for Infectious Diseases
National Public Health Laboratory, National Centre for Infectious Diseases
National Centre for Infectious Diseases, National Centre for Infectious Diseases
Fujian CDC
Laboratoire Virpath, CIRI U111, UCBL1, INSERM, CNRS, ENS Lyon
Laboratoire Virpath, CIRI U111, UCBL1, INSERM, CNRS, ENS Lyon
Virology Unit, Institut Pasteur du Cambodge (Sequencing done by: Jessica E Manning/Jennifer A Bohl at Malaria and Vector Research Research Laboratory, National Institute of Allergy and Infectious Diseases and Vida Ahyong from Chan-Zuckerberg Biohub)
Taiwan Centers for Disease Control
Key Laboratory of Human Diseases Comparative Medicine, Institute of Laboratory Animal Science, CAMS&PUMC
Unit for Laboratory Development and Technology Transfer, Public Health Agency of Sweden
Jiangsu Provincial Center for Disease Control & Prevention
Pathogen Discovery, Respiratory Viruses Branch, Division of Viral Diseases, Centers for Dieases Control and Prevention
School of Public Health, The University of Hon g Kong
The University of Hong Kong
Technology Centre, Guangzhou Customs
Takayuki Hishiki Kanagawa Prefectural Institute of Public Health, Department of Microbiology, Kanagawa, Japan
BCCDC Public Health Laboratory
Department of Virology Faculty of Medicine, Medicum University of Helsinki
Seattle Flu Study
Virology Laboratory, Scientific Department, Army Medical Center
Instituto de Diagnostico y Referencia Epidemiologicos (INDRE)
National Microbiology Laboratory
Ontario Agency for Health Protection and Promotion (OAHPP)
Instituto Adolfo Lutz, Interdisciplinary Procedures Center, Strategic Laboratory
Hospital Israelita Albert Einstein
Department of Microbiology, Institute for Viral Diseases, College of Medicine, Korea University
UW Virology Lab
Infectious Disease Control Center, CDC of PLA
MRC-University of Glasgow Centre for Virus Research
University of Washington Virology Lab
Seattle Flu Study
Department of microbiology laboratory,Anhui Provincial CDC
Center of Medical Microbiology, Virology, and Hospital Hygiene
Laboratorio di Microbiologia e Virologia, Universit Vita-Salute San Raffaele, Milano
African Centre of Excellence for Genomics of Infectious Diseases (ACEGID), Redeemer's University, Ede, Osun State, Nigeria
Public Health Wales Microbiology Cardiff
Chiu Laboratory, UCSF-Abbott Viral Diagnostics and Discovery Center, University of California, San Francisco
Erasmus Medical Center
Chiu Laboratory, UCSF-Abbott Viral Diagnostics and Discovery Center, University of California, San Francisco
UW Virology Lab
Department of Virology, Faculty of Medicine, University of Helsinki, Helsinki, Finland
Instituto Nacional de Saude (INSA)
Weifang CDC
Fudan University
Chiu Laboratory UCSF-Abbott Viral Diagnostics and Discovery Center University of California, San Francisco
Chiu Laboratory UCSF-Abbott Viral Diagnostics and Discovery Center
Instituto Adolfo Lutz, Interdiciplinary Procedures Center, Strategic Laboratory
Guangdong Provincial Institution of Public Health
Tokyo Metropolitan Institute of Public Health, Department of Microbiology
Division of Viral Diseases, CDC, 1600 Clifton Rd NE, Atlanta, GA 30033, USA
Programme in Emerging Infectious Diseases, Duke-NUS Medical School
MSHS Pathogen Surveillance Program
State Veterinary Institute Prague
UCD National Virus Reference Laboratory
Department of Infection, Immunity and Cardiovascular Disease, The Florey Institute, The Medical School, University of Sheffield
Public Health Laboratory, Minnesota Department of Health, 601 Robert St N, Saint Paul, MN 55164, USA
Center of Medical Microbiology, Virology, and Hospital Hygiene, University of Duesseldorf
School of Public Health, The University of Hong Kong
Bundeswehr Institute of Microbiology
Instituto de Salud Publica de Chile
UCD National Virus Reference Laboratory
Instituto Oswaldo Cruz FIOCRUZ - Laboratory of Respiratory Viruses and Measles (LVRS)
Departments of Pathology and Medicine, New York University School of Medicine
Pathogen Sequencing Lab, National Institute for Biomedical Research (INRB)
Andersen Lab, The Scripps Research Institute
the First Affiliated Hospital of Guangzhou Medical University & BGI-Shenzhen
The First Affiliated Hospital of Guangzhou Medical University & BGI-Shenzhen
Beijing Institute of Microbiology and Epidemiology
Gorgas Memorial Institute for Health Studies
KU Leuven, Clincal and Epidemiological Virology
Hpitaux universitaires de Genve Laboratoire de Virologie
Hpitaux universitaires de Genve Laboratoire de Virologie
Utah Public Health Laboratory
Department of Laboratory Medicine, Lin-Kou Chang-Gung Memorial Hospital, No. 5, Fu-Shing St., Taoyuan 333, Taiwan
Department of Immunology, The Scripps Research Institute, 10550 N Torrey Pines Rd, La Jolla, CA 92037-1000, USA
Microbiology and Immunology department, Pasteur institute in Ho Chi Minh city, Pasteur Street, Ho Chi Minh, Ho Chi Minh 72408, Viet Nam
Sequencing and Bioinformatics Service & Molecular Epidemiology Laboratory, FISABIO-Public Health, Av.Catalunya, 21, Valencia, Valencia 46020, Spain
BCCDC Public Health Laboratory
Laboratory Medicine, University of Washington, 1100 Fairview Ave N, PO Box 19024, E5-110, Seattle, WA 98109, USA
Virology Department, Royal Infirmary of Edinburgh, NHS Lothian
R. G. Lugar Center for Public Health Research, National Center for Disease Control and Public Health (NCDC) of Georgia.
ViFU
State Key Laboratory for Diagnosis and Treatment of Infectious Diseases, National Clinical Research Center for Infectious Diseases, First Affiliated Hospital, Zhejiang University School of Medicine, Hangzhou, China. 310003
Department of Laboratory Medicine, Lin-Kou Chang Gung Memorial Hospital, Taoyuan, Taiwan
Laboratorio de Referencia Nacional de Biotecnologia y Biologia Molecular.Instituto Nacional de Salud.Peru
Instituto Adolfo Lutz, Interdiciplinary Procedures Center, Strategic Laboratory
Statens Serum Institute
State Key Laboratory for Diagnosis and Treatment of Infectious Diseases, National Clinical Research Center for Infectious Diseases, First Affiliated Hospital, Zhejiang University School of Medicine, Hangzhou, China 310003
National Research Center for Translational Medicine (Shanghai), Ruijin Hospital affiliated to Shanghai Jiao Tong University School of Medicine & Shanghai Public Health Clinical Center
Victorian Infectious Diseases Reference Laboratory and Microbiological Diagnostic Unit Public Health Laboratory, Doherty Institute
Department of Microbiology, Faculty of Medicine, Chinese University of Hong Kong, Hong Kong SAR, China
Grubaugh Lab - Yale School of Public Health
Bioinformatics Research Group, Szentgothai Research Centre, University of Pcs
National Influenza Center, National Institute of Hygiene and Epidemiology (NIHE)
Dasman Diabetes Institute
Sequencing and Bioinformatics Service and Molecular Epidemiology Research Group. FISABIO-Public Health
Sequencing and Bioinformatics Service and Molecular Epidemiology Research Group. FISABIO-Public Health
ViroGenetics - BSL3 Laboratory of Virology; Human Genome Variation Research Group & Genomics Centre MCB; Bioinformatics Research Group Department of Virology
Saitama Medical University
Department of Infection, Immunity and Cardiovascular Disease, The Florey Institute, The Medical School, University of Sheffield
Charite Universitaetsmedizin Berlin, Institute of Virology
Bioinformatics Research Group, Szentgothai Research Centre
Malaysia Genome Institute
Department of Pathology and Medicine, New York University School of Medicine
Malaysia Genome Institute
Instituto de Salud Carlos III
GIGA Medical Genomics
GIGA Medical Genomics
Laboratorio de Ecologia de Doencas Transmissiveis na Amazonia, Instituto Leonidas e Maria Deane - Fiocruz Amazonia
Hong Kong Department of Health
Department of Health Technology and Informatics, Faculty of Health and Social Science, The Hong Kong Polytechnic University
Institute of Medical Biology, Chinese Academy of Medical Sciences and Peking Union Medical College, No. 935, Jiao Ling Road, Kunming, Yunnan 650118, China
National University of Sciences and Technology (NUST), Islamabad
Minnesota Department of Health, Public Health Laboratory
University of Wisconsin-Madison AIDS Vaccine Research Laboratories
Chiu Laboratory, University of California, San Francisco
Wuhan Institute of Virology, Chinese Academy of Sciences
Ministry of Health Turkey
Pathogen Sequencing Lab, National Institute for Biomedical Research (INRB)
Laboratory of Infectious Diseases, Department of Biomedical and Clinical Sciences L. Sacco, University of Milan
Institute of Microbiology, Universidad San Francisco de Quito
Norwegian Institute of Public Health
Norwegian Institute of Public Health, Department of Virology
Norwegian Institute of Public Health, Department of Virology
Virology and Legal Medicine Laboratories, Department of Biomedical Sciences and Public Health, University Politecnica delle Marche
Laboratoire Nationale de Sant, Microbiology, Epidemiology and Microbial Genomics
deCODE genetics
Institute of Virology, Biomedical Research Center of the Slovak Academy of Sciences, Bratislava; Comenius University Science Park, Bratislava
Institute of Virology, Biomedical Research Center of the Slovak Academy of Sciences, Bratislava; Comenius University Science Park, Bratislava
Microbiology Detection Department, Hangzhou CDC, Mingshi Road 568, Hangzhou, Zhejiang 310021, China
Department of Medical Microbiology
Department of Medical Microbiology, Faculty of Medicine, University of Malaya
Instituto Nacional de Salud, Universidad Cooperativa de Colombia, Instituto Alexander von Humboldt, Imperial College-London, London School of Hygiene & Tropical Medicine
Bioinformatics Laboratory / LNCC
Bioinformatics Laboratory - LNCC
Bioinformatics Laboratory
Hospital Universitario La Paz
Hospital Universitario La Paz
Department of Medical Microbiology, Faculty of Medicine, University of Malaya
Kabara Cancer Research Institute
Institut Pasteur de Dakar
Istituto Zooprofilattico Sperimentale dell'Abruzzo e del Molise
Istituto Zooprofilattico Sperimentale dell'Abruzzo e del Molise G.Caporale
Istituto Zooprofilattico Sperimentale dell'Abruzzo e Molise G.Caporale
Instituto Nacional de Salud Universidad Cooperativa de Colombia Instituto Alexander von Humboldt Imperial College-London London School of Hygiene & Tropical Medicine
Istituto Zooprofilattico Sperimentale dell'Abruzzo e del Molise G. Caporale
Public Health Ontario Laboratories
University Hospital Basel, Labormedizin
University Hospital Basel, Clinical Bacteriology
IrsiCaixa AIDS Research Lab
University Hospital Basel, Clinical Virology
Pathogen Discovery, Respiratory Viruses Branch, Division of Viral Diseases, CDC
Direccion de Investigacion en Salud Publica, Instituto Nacional de Salud, Avenida calle 26 No. 51-20 - Zona 6 CAN, Bogota, Bogota 111321, Colombia
University of Wisconsin Madison, AIDS Vaccine Research Laboratories
Respiratory Viruses Unit, Microbiology Department, Vall d'Hebron University Hospital, Passeig Vall d'Hebron 119-129, Barcelona, Catalonia 08035, Spain
VA DCLS
Virginia Division of Consolidated Laboratories
Kanagawa Prefectural Institute of Public Health; 1-3-1 Shimomachiya, Chigasaki, Kanagawa 253-0087, Japan
University Institute of Biochemistry and Biotechnology, Pir Mehr Ali Shah Arid Agriculture University Rawalpindi, Shamsabad, Murree Road, Rawalpindi, Punjab 46300, Pakistan
Israel Institute for Biological Research
Department of Health Technology and Informatics, Faculty of Health and Social Science, The Hong Kong Polytechnic University
INMI Lazzaro Spallanzani IRCCS
Division of Consolidated Laboratory Services
Onderzoeksgroep Virologie
Onderzoeksgroep Virologie
Instituto Gulbenkian de Cincia
Instituto Gulbenkian de Cincia
Grubaugh Lab - Yale School of Public Health
Laboratoire National de Sant, Microbiology, Epidemiology and Microbial Genomics
Bergthaler laboratory, CeMM Research Center for Molecular Medicine of the Austrian Academy of Sciences
Charite Universitatsmedizin Berlin, Institute of Virology
Department of General Services, Division of Consolidated Laboratory Services, 600 N 5th Street, Richmond, VA 23219, USA
Microbiological Diagnostic Unit Public Health Laboratory
Division of Consolidated Laboratories
Center for Devices and Radiological Health, US Food and Drug Administration, 10903 New Hampshire Avenue, Silver Spring, MD 20993-0002, USA
Biochemistry and Molecular Biology, Israel Institute for Biological Research, Reuven 24, Ness Ziona 74100, Israel
Fuyang city CDC
Victorian Infectious Diseases Reference Laboratory and Microbiological Diagnostic Unit Public Health Laboratory, Doherty Institute
WHO National Influenza Centre Russian Federation
Centers for Disease Control, R.O.C. (Taiwan)
Department for Virology, Molecular Biology and Genome Research, R. G. Lugar Center for Public Health Research, National Center for Disease Control and Public Health (NCDC) of Georgia.
Institute of Microbiology and Immunology, Faculty of Medicine, University of Ljubljana
Alaska State Public Health Virology Laboratory
PathWest Laboratory Medicine WA
Department of Microbiology, PathWest QEII Medical Centre
Department of Microbiology, PathWest QEII Medical Centre
Hospital Universitario 12 de Octubre
Hospital Universitario 12 de Octubre
Hangzhou Center for Diseases Control and Prevention
Jiangxi Province CDC
Center for Global Health, University of New Mexico Health Sciences Center
Pathogenic Microorganisms Variability Laboratory
Clinical Diagnostics Laboratory, Diagnostic & Experimental Pathology, Lilly Research Laboratories
Clinical Diagnostics Laboratory, Diagnostic & Experimental Pathology, Lilly Research Laboratories
Microbiology and Immunology, University of North Carolina, 450 West Drive, Chapel Hill, NC 27514, USA
KRISP, KZN Research Innovation and Sequencing Platform
KRISP, KZN Research Innovation and Sequencing Platform
Bureau of Laboratories, Michigan Department of Health and Human Services, 3350 N Martin Luther King Jr Blvd, Lansing, MI 48906, USA
Latvian Biomedical Research and Study Centre
The Ohio State University-James Molecular Lab at Polaris
Indian Council of Medical Research-National Institute of Virology, Microbial Containment Complex
The Ohio State University James Molecular lab
Laboratoire National de Sante, Microbiology, Epidemiology and Microbial Genomics
WACCBIP, University of Ghana
Dasman diabetes Institute
Zhejiang Provincial CDC
Virology, National Veterinary College of Toulouse, 23 Chemin des Capelles, Toulouse 31076, France
Human Genetic Research Center, Kawsar Biotech Company, Majlesi St, Valiasr Ave, Tehran 1595645513, Iran
Guangzhou Eighth People's Hospital, Guangzhou, China
Institute of Microbiology Universidad San Francisco de Quito
Dept. OPA, Beijing Institute of Microbiology and Epidemiology, 20 Dongda Street, Fengtai District, Beijing, Beijing 100071, China
Laboratory of Virology, INMI Lazzaro Spallanzani IRCCS, via Portuense 292, Rome 00149, Italy
COVID-19 Network Investigations (CONI) Alliance
Instituto Nacional de Enfermedades Respiratorias
Alaska State Virology Laboratory
Indian Council of Medical Research-National Institute of Virology, Microbial Containment Complex
Instituto de Diagnstico y Referencia Epidemiolgicos
Arizona State University
Instituto de Diagnstico y Referencia Epidemiologicos
Instituto de Diagnostico y Referencia Epidemiologicos
Laboratorio Central de Epidemiologa-DLVIE / Laboratorio de Secuenciacin-Centro de Instrumentos. Instituto Mexicano del Seguro Social
Sequencing Core Facility, National Institute for Communicable Diseases, 1 Modderfontein Road, Johannesburg, Gauteng 2131, South Africa
Department of Microbiology, Erciyes University, Yeni Dogan District, Turhan Baytop Street No:1, Kayseri 38280, Turkey
Department of Medicine, Democritus University of Thrace, University Campus, Alexandroupolis 68100, Greece
Unit for Biological Agents, Department for CBRN Defence and Security, Swedish Defence Research Agency
Bureau of Laboratories
Center of Medical Microbiology, Virology, and Hospital Hygiene, University of Duesseldorf
Public Health Agency of Canada - National Microbiology Laboratory
Wadsworth Center, New York State Department of Health
Laboratory of Molecular Genetics
COG-UK Consortium
Wadsworth Center, New York State Department.of Health
Laboratory of Molecular Genetics, 2nd Faculty of Medicine, Charles University in Prague, Prague, Czech Republic
Laboratory of Molecular Genetics, 2nd Faculty of Medicine, Charles University in Prague, Prague, Czech Republic
Department of Health, Utah Public Health Laboratory, 4431 2700 W, SLC, UT 84129, USA
Instituto Nacional de Ciencias Medicas y Nutricion Salvador Zubiran
Instituto Nacional de Ciencias Medicas y Nutricion
The National Laboratory of Health, Environment and Food, Maribor, Slovenia
Gujarat Biotechnology Research Centre, Sixth floor, Block B&D, MS Building, Gh Road, Sector-11, Gandhinagar, Gujarat 382010, India
Gujarat Biotechnology Research Centre, Gandhinagar
Microbial Genomics Laboratory, Institut Pasteur Montevideo, Uruguay
Microbial Genomics Laboratory, Institut Pasteur Montevideo
Worobey Lab on behalf of the Arizona COVID-19 Genomics Union
TGen North
Laboratory of Virology
Institute of Applied Biotechnologies a.s.
BioInfoExperts, LLC
TSGH-CP molecular lab
TSGH-CP molecular lab
Microbiological Diagnostic Unit Public Health Laboratory and Victorian Infectious Diseases Reference Laboratory, Doherty Institute
Clinical Laboratory, Hospital Israelita Albert Einstein, Av. Albert Einstein, 627/701, Sao Paulo, SP 05652-000, Brazil
Genomic Laboratory (GLAB), Istanbul Technical University
Biomedical Research Center (BRC)
Mason Lab
Unit for Biological Agents, Department for CBRN Defence and Security, Swedish Defence Research Agency
UNMC COVID-19 Response Team
Laboratory of Recombinant Vaccines
Microbiology, The University of Hong Kong, Block T Queen Mary Hospital Pok Fu Lam Road, Hong Kong, China
BioInfoExperts, LLC, 718 Bayou Lane, Thibodaux, LA 70301, USA
Centre for Dengue Research
FSBSI Chumakov Federal Scientific Center for Research and Development of Immune-and-Biological Products of Russian Academy of Sciences & NRC Kurchatov institute
ARGO Open Lab Platform for Genome Sequencing
ARGO Open Lab Platform for Genome sequencing
SRC VB Vector, Collection of microorganisms Department.
State Research Center of Virology and Biotechnology VECTOR, Department of Collection of Microorganisms
ViroGenetics - BSL3 Laboratory of Virology; Human Genome Variation Research Group & Genomics Centre MCB; Bioinformatics Research Group
Chan-Zuckerberg Biohub
BGI-shenzhen & The First Affiliated Hospital of Guangzhou Medical University
The Public Health Agency of Sweden
University Hospitals of Geneva Laboratory of Virology
Istituto Zooprofilattico Sperimentale dell'Abruzzo e Molise G. Caporale
Department of Clinical Laboratory, the First People's Hospital of Yunnan Province
Sequencing and Bioinformatics Service FISABIO-Public Health
Albertsen lab, Department of Chemistry and Bioscience, Aalborg University, Denmark
Laboratory for advanced genomics
Instituto Octvio Magalhes / Fundao Ezequiel Dias (IOM/Funed)
Tokyo Metropolitan Institute of Public Health, Department of Microbiology; 3-24-1, Hyakunin-cho, Shinjuku-ku, Tokyo 169-0073, Japan
Dept. of Pediatrics and Dept. Medical Microbiology, 2nd Faculty of Medicine, Charles University in Prague, V Uvalu 84, Prague, CZ 15006, Czech Republic
Department of InspectionCDC of Lishui
Andersen lab at Scripps Research
James Molecular Lab - OSUWMC
Molecular Pathology Division, Department of Pathology, Hong Kong Sanatorium & Hospital
Department of Microbiology, The University of Hong Kong, 21/F, Block T, Queen Mary Hospital, 102 Pokfulam Road, Pokfulam, Hong Kong 518000, China
Geelong Centre for Emerging Infectious Diseases
National Institute for Communicable Diseases of the National Health Laboratory Service
Institute for Medical Research Infectious Disease Research Centre, National Institutes of Health, Ministry of Health Malaysia
Institute for Medical Research, Infectious Disease Research Centre, National Institutes of Health, Ministry of Health Malaysia
Research Institute for Tropical Medicine
National Institute of Biomedical Genomics
Hellenic Pasteur Institute, Public Health Laboratories, Unit of Bioinformatics and Applied Genomics
Microbiological Diagnostic Unit Public Health Laboratory and Victorian Infectious Diseases Reference Laboratory, The Peter Doherty Institute for Infection and Immunity
Center for Disease prevetion and Control of PLA
Center of Scientific Excellence for Influenza Viruses,National Research Centre (NRC), Egypt.
Center of Scientific Excellence for Influenza Viruses, National Research Centre (NRC), Egypt.
Thai National Influenza Center, Department of medical Science, Ministry of Public Health, Thailand
National Institute of Health. Department of medical Sciences, Ministry of Public Health, Thailand
Institut Pasteur, Laboratory for Urgent Response to biological Threats
Data Science, Chan-Zuckerberg Biohub, 499 Illinois St, San Francisco, CA 94158, USA
The First People's Hospital of Yunnan Province, Medical Faculty of Kunming University of Science and Technology, Department of Clinical Laboratory, No. 157, Jinbi Road, Xishan District, Kunming, Yunnan 650032, China
Philippine Genome Center
The National Institute of Public Health Center for Epidemiology and Microbiology
Laboratoire de virologie - cole Nationale Vtrinaire de Toulouse
The Department of Infectious Disease Prevention and Control, Henan Provincial CDC, The Agricultural South Road Road, Zhengzhou, Henan 450016, China
Virus Research Laboratory, Department of Zoology, Osmania University, Tarnaka, Hyderabad, Telengana 500007, India
Microbial Genome Sequencing Center
Laboratory of Applied Genetics
Gujarat Biotechnology Research Centre
NCDC/CSIR-IGIB
Al Jalila Childrens Hospital
Al Jalila Genomics Center
Istituto Zooprofilattico Sperimentale dellAbruzzo e Molise G. Caporale
Houston Methodist Hospital
School of Public Health, The University of Hong Kong, 21 Sassoon Road, Pokfulam, Hong Kong
Virus Research Laboratory, Department of Zoology, Osmania University,Hyderabad,India
Department of Microbiology, Gandhi Medical College and Hospital, Secendrabad, Hyderabad
Department of Microbiology, Gandhi Medical College and Hospital, Secendrabad, Hyderabad, India
Philippine Genome Center, University of the Philippines System
Institute of Tropical Medicine
Laboratory of Biology, Department of Medicine, Democritus University of Thrace
National Institute for Viral Disease Control and Prevention, China CDC, Yunnan Provincial CDC
VETAL Animal Health Products Company, BSL3+ Production Laboratuary /Turkey
Eijkman Institute for Molecular Biology, Ministry of Research and Technology/National Agency for Research and Innovation
Central Virology Laboratory, Israel Ministry of Health
Oxford University Clinical Research Unit, Hanoi, Vietnam
Oxford University Clinical Research Unit, Hanoi, Vietnam
Smith Laboratory, Centre de Recherche CHU Sainte-Justine
Center for Diagnostics, Institute of Medical Microbiology, Virology and Hygiene, Martinistr. 52, Hamburg 20251, Germany
Environmental and Global Health, University of Florida - Gainesville, 1225 Center Drive, Room 4155, Gainesville, FL 32610, USA
Laboratory of Genomics & Bioinformatics, Institute of Immunology and Experimental Therapy, Polish Academy of Sciences
Public Health Virology Laboratory, Forensics and Scientific Services, Queensland Health
Public Health Virology Laboratory, Forensic and Scientific Services, Queensland Health
Department of Neurovirology, National Institute of Mental Health and Neuroscience (NIMHANS)
Microbial Genome Sequencing Center, Microbial Genomic Epidemiological Laboratory
Florida Bureau of Public Health Laboratories
Neurovirology, National Institute of Mental Health and Neurosciences, Hosur Road, Bangalore, Karnataka 560029, India
Microbiological Diagnostic Unit Public Health Laboratory and Victorian Infectious Diseases Reference Laboratory, The Peter Doherty Institute for Infection & Immunity
National Institute for Communicable Disease Control and Prevention (ICDC) Chinese CDC (China CDC)
Genomics and Computational Biology Lab, Scientific Research Institute of Physical-Chemical Medicine, FMBA of Russia
Bioinfoexperts, LLC
Bio Info Experts, Bio Info Experts, 718 Bayou Lane, Thibodaux, LA 70301, USA
Institute of Tropical Disease, Universitas Airlanga
Institute of Tropical Disease, Universitas Airlangga
Diagnostic- and Research Institute of Pathology, Medical University of Graz
Laboratory for Functional Genome Analysis, Dept. Genomics, Gene Center of the LMU Munich
Veterinary Specialized Institue Kraljevo
Bioinformatics and Genomics Department, Naval Medical Research Center Biological Defense Research Directorate, 8400 Research Plaza, Frederick, MD 21702, USA
State Key Laboratory of Respiratory Disease, National Clinical Research Center for Respiratory Disease, Guangzhou Institute of Respiratory Health, the First Affiliated Hospital of Guangzhou Medical University, National Clinical Research Center for Respiratory Disease, No. 195 Dongfeng Xi road, Yuexiu district, Guangzhou, China 510182, China
Faculty of Medicine, Chulalongkorn University, Rama IV Rd, Bangkok 10330, Thailand
Pathogen Genomics Lab King Abdullah University of Science and Technology(KAUST)
Oregon SARS-CoV-2 Genome Sequencing Center
Keio University School of Medicine
Department of Veterinary Biotechnalogy, College of Veterinary Science, Rajendranagar, PV Narsimha Rao Telengana Veterinary University
Institut Pasteur CIBU / ERI
Institut Pasteur CIBU /ERI
Child Health Research Lab
Laboratory Diagnostic, Veterinary Specialized Institute Kraljevo, Zicka 34, Kraljevo 360103, Serbia
Microbiological Diagnostic Unit Public Health Laboratory (MDU-PHL) and Victorian Infectious Diseases Reference Laboratory (VIDRL), The Peter Doherty Institute for Infection and Immunity, 792 Elizabeth Street, Melbourne, Vic 3000, Australia
Molecular Infectious Disease, Quest Diagnostics, 33608 Ortega Hwy, San Juan Capistrano, CA 92675, USA
Wellcome Sanger Institute for the COG-UK Consortium
Kawsar Human Genetic Research Center
Kawsar Human Genetic Research Company
University of Minnesota Genomics Center
CTMR, Karolinska Institutet, Stockholm, Sweden
Facultad de Ciencias (Seccin Gentica Evolutiva, Seccin Virologa).
Department of Medicine, Democritus University of Thrace, Alexandroupolis, 68100, Department of Medicine, National and Kapodistrian University of Athens, University Campus, Athens 11527, Greece
Ozer Lab
Institute of Human Virology, Zhongshan School of Medicine, Sun Yat-sen University
Hospital Universitari Vall d'Hebron
Naval Medical Research Center Biological Defense Research Directorate
Virology, Institute for Medical Virology, Paul Ehrlich St. 40, Frankfurt 60590, Germany
Alaska State Virology Laboratory, 1051 Sheenjek Dr, Fairbanks, AK 99709, USA
Genomic platform, APHP, 51 avenue du Marechal de Lattre Tassiny, Creteil 94000, France
Virology Unit, Agrobiodiversity and Biotechnology Project, CIAT - International Center for Tropical Agriculture, Km 17 Recta Cali-Palmira, Palmira, Valle del Cauca 76520000, Colombia
Takayuki Hishiki Kanagawa Prefectural Institute of Public Health
DNA Solution Ltd
DNA Solution Ltd.
Cantacuzino Institute
Tejgaon College bmb lab
Department of Respiratory and Critical Care Medicine, Peking University People's Hospital, No. 11 Xizhimen South Street, Xicheng District, Beijing 100044, China
Department for Virology, Molecular Biology and Genome Research, R. G. Lugar Center for Public Health Research, National Center for Disease Control and Public Health (NCDC) of Georgia.
Michigan Department of Health and Human Services, Bureau of Laboratories
Central Virology Laboratory
Stern Lab
CSIR-Centre for Cellular and Molecular Biology
Grupo de Investigaciones Microbiolgicas-UR (GIMUR), Departamento de Biologa, Facultad de Ciencias Naturales, Universidad del Rosario, Bogot, Colombia Instituto Nacional de Salud, Bogot, Colombia Icahn School of Medicine at Mount Sinai, New York, USA
Division of Infectious Diseases, Department of Medicine, CZ Biohub, UCSF, 499 Illinois St, San Francisco, CA 94158, USA
Respiratory Viruses Branch, CDC, 1600 Clifton Rd, Atlanta, GA 30329, USA
Environmental and Global Health
National Key Laboratory of Gene Technology, Institute of Biotechnology, Vietnam Academy of Science and Technology
National Laboratory for Health, Environment and Food
Department of Virology, University of Helsinki, Haartmaninkatu 3, Helsinki 00280, Finland
Department of Virology, Charite - Universitaetsmedizin Berlin, Chariteplatz 1, Berlin, Berlin 10117, Germany
The University of Hong Kong
National Institute of Biotechnology
Institute of Human Genetics, Polish Academy of Sciences
Laboratoire de sant publique du Qubec
Basic and Applied Research on Jute Project
Institute of Genomics Core Facility, University of Tartu
Rafik Hariri University Hospital
Jamil-ur-Rahman Center for Genome Research, Dr. Panjwani Center for Molecular Medicine and Drug Research, International Center for Chemical and Biological Sciences, University of Karachi, University Road, Karachi, Sindh 75270, Pakistan
OUCRU/HTD
Department of Laboratory Medicine and Molecular Diagnostics, Sunnybrook Health Sciences Centre
DNA Solution Ltd. L-5
Pathology and Laboratory Medicine, UW-Madison, 555 Science Drive, Madison, WI 53711, USA
Evandro Chagas Institute
State Key Laboratory of Biotherapy of Sichuan University
MRC/UVRI & LSHTM UgandaResearch Unit
Infectious Disease, JHU SARS-CoV-2 Genome Sequencing, 3400 N. Charles St., Baltimore, MD 21218, USA
Hellenic Pasteur Institute, National Influenza Reference laboratory of Southern Greece & Unit of Bioinformatics and Applied Genomics
NYU Langone Health
Australian Clinical Labs
Pathology North - NSW Health Pathology
Laverty Pathology
Pathology West - NSW Health Pathology
South Eastern Area Laboratory Services
Pathology Sydney South West - NSW Health Pathology
Medlab Pathology
ACT pathology
Childrens Hospital Westmead
Pathology North Hunter- NSW Health Pathology
Douglas Hanly Moir Pathology
Laboratory of Molecular Biology, Diagnostyka sp. z o.o.
Hematology Laboratory, Section of Molecular Diagnostics, University Clinical Centre, Medical University of Gdansk
State Sanitary Inspectorate
M.P Shah Government Medocal college Jamnagar
Viollier AG
Research Unit, University Hospital for Infectious Diseases Dr. Fran Mihaljevi
CUB Hopital Erasme Laboratoire d'Anatomie Pathologique
Max von Pettenkofer Institute, Virology, National Reference Center for Retroviruses, LMU Mnchen
The Republican Research and Practical Center for Epidemiology and Microbiology
Istituto Zooprofilattico Sperimentale Puglia e Basilicata; Dipartimento di Bioscienze, Biotecnologie e Biofarmaceutica dellUniversit degli Studi di Bari A.Moro; Istituto di Biomembrane. Bioenergetica e Biotecnologie Molecolari del Consiglio Nazionale delle Ricerche di Bari
FBIS SRC AMB
Federal Budget Institution of Science STATE RESEARCH CENTER FOR APPLIED MICROBIOLOGY & BIOTECHNOLOGY
1. ViroGenetics - BSL3 Laboratory of Virology, Maopolska Centre of Biotechnology, Jagiellonian University; 2. II Department of Internal Medicine, Faculty of Medicine, Jagiellonian University Medical College; 3. DIAGNOSTYKA Ltd.
Department of Clinical Microbiology, Copenhagen University Hospital, Hvidovre, Kettegaard Alle 30, 2650 Hvidovre.
Department of Virus and Microbiological Special Diagnostics, Statens Serum Institut, Copenhagen, Denmark, Artillerivej 5, 2300 Copenahgen S
Texas DSHS Lab Services
LA Office of Public Health Laboratories
MN Department of Health
NM Department of Health
FL Bureau of Public Health Laboratories
KS Health and Environmental Laboratories
NJ Public Health and Environmental Laboratories
AZ SPHL, Arizona Department of Health Services
Georgia Department of Health
NC State Laboratory of Public Health
CO Department of Public Health and Environment
IN State Department of Health Laboratory Services
Yale COVID-19 Biorepository
NIV Influenza
University Hospital Frankfurt
Narhalsan Backa vardcentral
Saroledens Familjelakare
Victoria Vard och Halsa
Din Klinik
VC Sorgenfrimottagningen
Huddinge VC
Narhalsan Sjobo vardcentral
Huslakarna Varmbadhuset Varberg
Wernstedt Medical AB
Laboratory of Infectious Diseases Center of Beijing Ditan Hospital
Servicio de Microbiologa. HRU de Mlaga. Servicio Andaluz de Salud
Hospital Universitario Puerta del Mar de Cdiz - INIBICA
Clnica Universidad de Navarra. Servicio de Enfermedades Infecciosas y Microbiologa clnica
Servicio de Microbiologa y Parasitologa clnica. UCEIMP. Hospital Universitario Virgen del Roco/IBIS/CSIC/US.
Servicio de Microbiologa. Hospital Universitario Donostia. OSI Donostialdea. rea de Enfermedades Infecciosas, Grupo de Infeccin Respiratoria y Resistencia Antimicrobiana. Instituto de Investigacin Sanitaria Biodonostia.
Hospital Universitario Araba. Vitoria-Gasteiz,
ICAR-National Institute of High Security Animal Diseases
Virginia DCLS
Department of Pathology, University of Cambridge
West of Scotland Specialist Virology Centre, NHSGGC / MRC-University of Glasgow Centre for Virus Research
Virology Department, Royal Infirmary of Edinburgh, NHS Lothian / School of Biological Sciences, University of Edinburgh / Institute of Genetics and Molecular Medicine, University of Edinburgh
Liverpool Clinical Laboratories
University College London, Great Ormond Street Hospital for Children NHS Foundation Trust, Imperial College Healthcare NHS Trust
Regional Virus Laboratory, Belfast Health and Social Care Trust
Northumbria University / South Tees Hospitals NHS Foundation Trust / North Cumbria Integrated Care NHS Foundation Trust / North Tees and Hartlepool NHS Foundation Trust / Newcastle Hospitals NHS Foundation Trust
Quadram Institute Bioscience
Queens Medical Centre, Clinical Microbiology Department / DeepSeq Nottingham
Centre for Enzyme Innovation, University of Portsmouth / Translational Research Laboratory, Portsmouth Hospitals NHS Trust
Virology Department, Sheffield Teaching Hospitals NHS Foundation Trust/Department of Infection, Immunity and Cardiovascular Disease, The Medical School, University of Sheffield
UPMC Clinical Microbiology Laboratory
Maryland Department of Health Laboratories Administration
Halmstad klinisk mikrobiologi
Karolinska Universitetslaboratoriet
Skovde/Unilabs
RSE National Center for Biotechnology
National Center of Expertise
nstitute for Public Health
Laboratory of virology, National Center of Expertise
Laboratory of virology, National Center of Expertise
University Hospital for Infectious Diseases Dr. Fran Mihaljevi, Research Unit
Croatian Institute of Public Health
Institute for Public Health
County of Santa Clara Public Health Department
Emory Molecular Diagnostics Laboratory, Emory Healthcare
Quest Diagnostics
Jiangsu Provincial CDC
Russian State Collection of Viruses
Japanese Quarantine Stations
Dutch COVID-19 response team
Veterinary Specialized Institute Kraljevo
SMS Medical College, Jaipur
Translational Health Science and Technology Institute -ESIC medical college and hospital, Faridabad
Klinisk mikrobiologi, UAS
Wuhan Chain Medical Labs (CMLabs)
Pandit Deendayal Upadhyay Government Medical College, Rajkot
Government Medical College, Vadodara
ACT Pathology
Sullivan Nicolaides Pathology
Orsa VC
Jourcentralen
Kungsors VC
Ulltuna Vardcentral
Wetterhalsan
Surbrunns VC
Narhalsan Mellerud
Smedby HC
Scania Halsocenter, B288
Olof Norrby
Microbiology Unit, Department of Pathology & Laboratory Medicine, IIUM Medical Centre
Hospital Virgen del Rocio
Hospital Virgen de las Nieves
Hospital Universitario de Canarias
Hospital Universitario Insular de Gran Canaria
Consejeria de Sanidad y Asuntos Sociales
Complejo Hospitalario Universitario La Coruna
Xerencia de Xestin Integrada de Pontevedra e o Salns
Complejo Hospitalario Universitario de Santiago
Complejo Hospitalario de Orense
Hospital San Pedro
Hospital Comarcal de Melilla
Hospital Txagorritxu
Hospital de Cruces
Emory Molecular Diagnostics Laboratory, Emory Healthcare
Nigeria Centre for Disease Control (NCDC)
National Institute of Laboratory Medicine and Referral Center
Nigeria Centre for Disease Control
1. ViroGenetics - BSL3 Laboratory of Virology, Maopolska Centre of Biotechnology, Jagiellonian University; 2. II Department of Internal Medicine, Faculty of Medicine, Jagiellonian University Medical College; 3. Narodowy Instytut Zdrowia Publicznego Pastwowy Zakad Higieny (NIZP-PZH)
Laboratory for Respiratory Viruses, Cantacuzino National Military-Medical Institute for Research and Development
Gundersen Molecular Diagnostics Laboratory
Gundersen Clinical Microbiology Laboratory
Central Chest Institute of Thailand
unknown
Phramongkutklao Hospital
siriraj hospital
RH Princess Maha Chakri Sirindhorn Medical Center-MSMC Hospital
Trang hospital
SA Pathology
Ramkhamhaeng Hospital
Panyananthaphikkhu Chonprathan Medical Center
Praram 9 Hospital
n/a
ICMR-National Institute of Cholera and Enteric Diseases
National Hospital of Tropical Diseases
Servicio de Microbiologia. Hospital_Arnau_de_Vilanova
Servicio de Microbiologia. Hospital Clinico Universitario de Valencia
REGIONAL VRDL,ICMR-RMRC BBSR
Orebro klinisk mikrobiologi
Folkhalsomyndigheten
Ramathibodi Hospital
Department of Clinical Microbiology
LSUHS Emerging Viral Threat Laboratory
Laboratory of Respiratory Viruses and Measles, Oswaldo Cruz Institute, FIOCRUZ
LACEN RJ - Laboratrio Central de Sade Pblica Noel Nutels
Instituto Nacional de Salud - Unidad de Secuenciacin y Anlisis Genmico
Wellington SCL
Middlemore Hospital
Victorian Infectious Diseases Reference Laboratory (VIDRL)
Royal Darwin Hospital Pathology
National Health Laboratory, Timor-Leste
Sequencing and Bioinformatics Center
University of Birmingham
University of Exeter
The First Affiliated Hospital of Guangzhou Medical University, Guangzhou, China
Department of Infectious Diseases, Istituto Superiore di Sanit, Roma , Italy
Oman-NIC
OMAN-NIC
SYNLAB Eesti OU
Centogene AG
Johns Hopkins Hospital Department of Pathology
Bezmialem Vakif University, Dept Microbiology, Medical School, Fatih, Istanbul, Turkey
Army Medical Research Center - Scientific Department
Army Medical Center - Scientific Department
KEMRI-CGMR-C
KEMRI-Centre for Virus Research
Laboratorio de Biologa Molecular Asociacin Espaola Primera en Salud
Hospital for Tropical Diseases
King Institute of Preventive Medicine & Research
Osmania Medical College
Mitra Keluarga Hospital Kenjeran
RSUD Bangil Pasuruan
Universitas Airlangga Hospital
Laboratorio Biologia Molecolare Sars Cov2 - UOC Laboratorio Analisi - Servizio Medicina di Laboratorio, Ospedale San Francesco - ATS-ASSL Nuoro
Laboratorio Biologia Molecolare Sars Cov2 - UOC Laboratorio Analisi - Servizio Medicina di Laboratorio , Ospedale San Francesco - ATS- ASSL Nuoro
B.J. Medical College and Civil hospital
Oman National Influenza Centre
Hospital Universitari Vall d'Hebron - Vall d'Hebron Institut de Rercerca
ANOUAL
Hospital Universitari Vall d'Hebron - Vall d'Hebron Institut de Recerca
KU Leuven, Rega Institute, Clinical and Epidemiological Virology
Hospital Mexico
Scripps Medical Laboratory
PHE South West Regional Laboratory, National Infection Service
NU-OMICS DNA Sequencing research facility, Northumbria University
NHSGGC West of Scotland Specialist Virology Centre / MRC-University of Glasgow Centre for Virus Research
Center for Genome Regulation (CRG)
Kingston Health Sciences Center
Laboratoire National de Sante, Microbiology, Virology
Zoonotic and Exotic infection Diseases Division, Harbin Veterinary Research Institute, CAAS
Devki Devi Foundation, a unit of Max Healthcare
Institute for Medical Research, Infectious Disease Research Centre, National Institutes of Health, Minis
Insititut Paasteur du Maroc
Molecular diagnostic laboratory of Federal Budget Institution of Science Central Research Institute of Epidemiology of The Federal Service on Customers' Rights Protection and Human Well-being Surveillance
UHCW Pathology / University of Warwick
Singapore General Hospital
Fundaci Lluita contra la SIDA (FLSida)/Hospital Universitari Germans Trias i Pujol
Clinical Center, University of Sarajevo
Hospital Costa del Sol
University Clinical Hospital of Mostar
Wyoming Public Health Laboratory
University Clinical Centre of the Republic of Srpska
Department of Laboratory Medicine, National Taiwan University Hospital
Inst. of Molecular Virology
Institute of Life Sciences, Bhubaneswar
Yale Clinical Virology Laboratory
Ochsner Health
Washington State Department of Health
Mohammed Bin Rashid University of Medicine and Health Sciences
Department of Molecular Virology, Cyprus Institute of Neurology and Genetics
Shaoxing CDC
University Clinical Center Tuzla
Laboratoire de microbiologie, Hopital de Verdun
Toronto Invasive Bacterial Diseases Network
Unity Health Toronto
Hpital du Surot
Hpital Charles-LeMoyne
Hpital de Maria
CSSS Haut-Richelieu/Rouville (Hpital)
Hpital de Hull
Centre hospitalier Anna-Laberge
Hpital de Gatineau
Hpital Pierre-Boucher
Centre de sant Inuulitsivik
Innovative Genomics Institute, UCB
Nebraska Public Health Laboratory
National Genomics Core-Center for DNA Fingerprinting and Diagnostics
Centre for Clinical Infection and Diagnostics Research and Genomics Innovation Unit
GMERS Medical College and Hospital, Gandhinagar
Servicio de Microbiologa, Hospital Universitario Son Espases
Hospital Universitario Virgen de las Nieves de Granada-SAS
Hospital Universitario de Gran Canaria Dr. Negrn
Hospital Universitario Araba. Vitoria-Gasteiz
Hospital General Universitario Gregorio Maran
Hospital Clnico Universitario de Santiago de Compostela
Research and Medical Analysis Laboratory of Gendarmerie Royale
General Hospital Abdulah Nakas
Washington University in St. Louis
The Ohio State University
National Institutes of Health, University of the Philippines Manila
TSGH-CP molecular lab, Division of Clinical Pathology, Department of Pathology
Department of Microbiology,Gandhi Medical College and Hospital,Hyderabad
T.C. Salk Bakanl Adyaman l Salk Mdrl Adyaman Eitim Ve Aratrma Hastanesi
Arizona State University Health Services
Dinkes Samarinda
RSUP Prof. Dr. R. Kandou Manado
RSUP Fatmawati
Zoonotic and Exotic infection Diseases Division
Molecular Diagnostics Services (MDS)
AMPATH-DBN
NHLS-IALCH
CAPRISA
New Mexico Department of Health Scientific Laboratory Division
National Influenza Centre Romania
Cedars-Sinai Medical Center, Department of Pathology & Laboratory Medicine, Molecular Pathology Laboratory
Montefiore Medical Center, Dept. of Pathology, Clinical Virology
Innovative Genomics Institute, UC Berkeley
Child Health Research Foundation
OHSU Lab Services Molecular Microbiology Lab
[Romania, Bucharest] National Institute for Infectious Diseases Prof. Dr. Matei Bal
Department of Virology, Public Health Laboratories Division, National Institute of Health
Department of Virology, Public Health Laboratories Division, National Institute of Health
Centro de Vigilancia a Saude de Diadema
Hospital Municipal do Tatuape Carmino Caricchio
Hospital Sao Paulo de Ensino da UNIFESP
Hospital Municipal Dr Ignacio Proenca de Gouvea
Vigilancia Epidemiologica de So Bernardo do Campo
CTA Centro de Testagem e Aconselhamento
Secretaria Municipal de Saude de Hortolandia
Hospital Universitario da USP
Microbiology Service, University Hospital of A Coruna-Biomedical Research Institute
Alameda County Public Health Lab
County of San Luis Obispo Public Health Laboratory
Humboldt County Public Health Laboratory
Ventura County Public Health Lab
San Joaquin County Public Health Lab
Orange County Public Health Lab
Contra Costa Public Health Lab
Lab voor klinische biologie
Facultad de Medicina UC
Laboratorio de Biologia Molecular, Facultad de Medicina, Universidad de Atacama
Centro de Investigacin Biomdica de La Rioja - Hospital San Pedro Logroo
Servicio de Microbiologa, Hospital Miguel Servet, Zaragoza
Istituto Zooprofilattico Sperimentale Puglia e Basilicata; Dipartimento di Bioscienze, Biotecnologie e Biofarmaceutica dellUniversit degli Studi di Bari A.Moro; Istituto di Biomembrane. Bioenergetica e Biotecnologie Molecolari del Consiglio Nazionale delle Ricerche di Bari
GMERS Medical College & Hospital
Dr. N. D. Desai Medical College & Hospital
Banas Medical College and Research Institute
Inger Landgren
Hovas Askim Familjelakare och BVC
Kungsholmsdoktorn
Narhalsan Olskroken VC
Wasterlakarna
Uppsala klinisk mikrobiologi
Public Health Laboratory
Human Genome Center
Service de Virologie Hpital Saint-Louis
Keio University Hospital
Virology Department, Sheffield Teaching Hospitals NHS Foundation Trust / Department of Infection, Immunity and Cardiovascular Disease, The Medical School, University of Sheffield
Wisconsin State Laboratory of Hygiene Communicable Disease Division
Hermes Pardini
Simile
Laboratorio de Virologia Molecular / UFRJ
M Health Fairview
Virology
Foerde Hospital, Department of Microbiology
Influenza etiology and epidemiology laboratory
MRCG at LSHTM Genomics lab
Unilabs Laboratory Medicine
Hospital of Southern Norway - Kristiansand, Department of Medical Microbiology
Ostfold Hospital Trust - Kalnes, Centre for Laboratory Medicine, Section for gene technology and infection serology
Oslo University Hospital, Department of Medical Microbiology
Hospital IESS Babahoyo
Hospital Oncolgico Solca Ncleo de Quito
Viral Respiratory Lab, National Institute for Biomedical Research (INRB)
Chinese CDC
Laboratory for Respiratory Viruses, National Influenza Centre, Cantacuzino National Military-Medical Institute for Research and Development
Centre de Virologie des Maladies Tropicales
Hospital Universitari Germans Trias i Pujol(HUGTiP)/Fundaci Lluita contra la SIDA (FLSida)/IRTA-CReSA
The National Institute of Public Health
Hospital Universitario da USP Sao Paulo
Hospital Geral Santa Marcelina
Secretaria de Saude de Mogi das Cruzes
Centro de Saude I Tacito Leite de Carvalho e Silva
Hospital Sao Paulo de Ensino da Unifesp
AMA DR Jose Soares Hungria
Hospital do Servidor Pblico Estadual Francisco Morato de Oliveira
Hospital Municipal Carmen Prudente
Hospital Sancta Maggiore
Hospital Bosque da Sade
Pronto Socorro Jose Ibrahin
Hosp. Municipal Prof. Dr. Alpio Corra Netto
Hospital Municipal de Barueri Dr. Francisco Moran
UBS e Pronto Socorro Jd. Jacira
Wales Specialist Virology Centre Sequencing lab: Pathogen Genomics Unit
Complejo Hospitalario Universitario de Albacete
Israeli Central Virology laboratory
Israel Central Virology laboratory
Department of MicroBiology, Government Medical College, Surat
GAIMS & G K General Hospital
Klinisk Mikrobiologi
Gavle klinisk mikrobiologi
Umea klinisk mikrobiologi
Ostersund klinisk mikrobiologi
Kalmar klinisk mikrobiologi
Klinisk mikrobiologi Vasternorrland
Orestadsklinikens VC
Uppsala Narakut Aleris
Lakargruppen
Trollbackens VC
Vardcentralen Brinken
Omtanken Grimmered
Follinge Halsocentral
Narhalsan Oden VC
Bla Kustens halsocentral
Genome Center
Imperial College London
Medical Ain Shams Research Institute (MASRI), Ain Shams University
Oklahoma State Department of Health
Institut fr Virologie am Department fr Hygiene, Mikrobiologie und Public Health
Universitaetsklinik fr Innere Medizin II Innsbruck
Center for Virology, Medical University of Vienna
Austrian Agency for Health and Food Safety (AGES)
Zentralinstitut fr medizinische und chemische Labordiagnostik, Universittskliniken Insbruck
Klinikum Wels-Grieskirchen
Defence Research & Development Establishment (DRDE)
Laboratoire de Recherche et d'Analyses Mdicales de la Gendarmerie Royale
University of Debrecen, Department of Medical Microbiology
University of Szeged, Institute of Clinical Microbiology
Achima Care Fristadens VC
Institut Pasteur Dakar
Laboratrio de Patologia Clnica - UNICAMP
DB Diagnsticos do Brasil
Hospital da Clnicas da Faculdade de Medicina da Universidade de So Paulo
Laboratory Fleury
Laboratory DASA
Hospital Garrahan
Hospital de Pediatra Prof. Dr. Juan P Garrahan
Institut pasteur Dakar
Defence Research & Development Establishment
Incubadora Venezolana de Ciencia, Venezuela
Stanford clinical virology lab
Department of Laboratory Medicine Tan Tock Seng Hospital
Laboratoire des Fivres Hmorragiques Virales du Benin
Medical Biology Department, Kocaeli University
National Influenza Centre for Northern Greece
National Influenza Centre for Nothern Greece
GMERS Medical College & Hospital, Gotri, Vadodara
University of South Carolina Functional Genomics Core
Institute for Stem Cell Science and Regenerative Medicine
Istituto Zooprofilattico Sperimentale Puglia e Basilicata;
Mayo Clinic & Mayo Clinic Laboratories
University Hospitals Of Leicester NHS Trust and DeepSeq Nottingham
Pathology North - Royal North Shore Hospital - NSW Health Pathology
Sydney South West Pathology Service (SSWPS) - Liverpool Hospital - NSW Health Pathology
South Eastern Area Laboratory Services (SEALS)
Sydney South West Pathology Service (SSWPS) - Concord Repatriation General Hospital - NSW Health Pathology
Oxford Viromics, NDM, University of Oxford; Oxford University Hospitals; Basingstoke and North Hampshire Hospital
Laboratory of Molecular Virology of the International Centre for Genetic Engineering and Biotechnology (ICGEB)
Dr. Georges-L.-Dumont University Hospital Centre
National Institute of Hygiene and Epidemiology (NIHE)
University of Miami Immunology and Histocompatibility Laboratory
Breuer Lab, UCL
Hokkaido Institute of Public Health
Ishikawa Prefectural Institute of Public Health and Environmental Science
Sagamihara City Public Health Research Institute
Sapporo City Institute of Public Health
Saitama Prefectural Institute of Public Health
Chiba Prefectural Institute of Public Health
Department of Infectious Diseases, Kobe Institute of Health
Kochi Prefectural Institute of Public Health
Kumamoto PrefecturalInstituteof Public-Health and Environmental Science
Tokyo Metropolitan Institute of Public Health
Gunma Prefectural Institute of Public Health and Environmental Sciences
Wakayama Prefectural Research Center of Environment and Public Health
Niigata Prefectural Institute of Public Health and Environmental Sciences
Himeji City Institute of Environment and Health
Niigata City Public Health Research Institute
Sakai City Institute of Public Health
Ibaraki Prefectural Institute of Public Health
Osaka Institute of Public Health
Fukui Prefectural Institute of Public Health and Environmental Science
Oita Prefectural Institute of Public Health and Environmental Science
Kitakyushu City Institute of Health and Environmental Sciences
Kumamoto City Public Health Research Institute
Nagano Environmental Conservation Research Institute
Nagasaki Prefectural Institute for Environmental Research and Public Health
Tochigi Prefectural Institute of Public Health and Environmental Science
Nagoya City Public Health Research Institute
Shizuoka City Institute of Environmental Sciences and Public Health
Gifu Prefectural Institute of Public Health and Environmental Sciences
Koshigaya City Public Health Center
Hiroshima City Institute of Public Health
Ota Health Center Welfare Section
Toyama Institute of Health
Akita City Public Health Center
National Reference Laboratory Influenza and acute respiratory diseases
Genomic Laboratory (GLAB) (Conjoint lab of Health Directorate of Istanbul and Istanbul Technical University)
Hospital Clnica Bblica
Laboratorio Clnico San Jos
Hospital Nacional de Nios
Laboratorio LABIN
Microbial Genomics Laboratory, Institut Pasteur de Montevideo
Microbiological Diagnostic Unit - Public Health Laboratory (MDU-PHL)
Servicio de Microbiologa. Hospital Universitario Donostia. OSI Donostialdea. rea de Enfermedades Infecciosas, Grupo de Infeccin Respiratoria y Resistencia Antimicrobiana. Instituto de Investigacin Sanitaria Biodonostia
ISGlobal, Institut de Salut Global de Barcelona
Immunogenomics lab, Institute of Life Sciences, Bhubaneswar
Furst Medical Laboratory
Medical Microbiology Unit, Department for Laboratory Medicine, Drammen Hospital, Vestre Viken Health Trust,
Department of Emerging Infectious Diseases, Institute of Tropical Medicine, Nagasaki University
Robert Koch Institute, National Reference center for Influenza, Berlin, Germany
Department of Virology and Immunology, University of Helsinki and Helsinki University Hospital, Huslab Finland
The Department of Microbiology, Torbay and South Devon NHS Foundation Trust
Microbiology Department, Hereford County Hospital
North West London Pathology, Imperial College Healthcare NHS Trust
Providence St. Joseph Health Molecular Genomics Laboratory
Queen Elizabeth II Health Science Centre
Cadham Provincial Laboratory
National Centre for Disease control (NCDC)
LNR National Reference Laboratory, Mohammed VI University of Health Sciences
CHU Purpan - Laboratoire de Virologie - Institut Fdratif de Biologie
Hospital Universitari Germans Trias i Pujol
Robert Koch Institute, ZBS1 Highly Pathogenic Viruses, Berlin, Germany
San Diego County Public Health Laboratory
UC San Diego Center for Advanced Laboratory Medicine
Clinical Microbiology Laboratory- Basurto University Hospital
Clinical Microbiology Laboratory- Basurto University Hospita
National Laboratory of Virology, Szentgothai Research Centre
GMERS Medical College Himmatnagar
Department of Microbiology, Government Medical College, Surat
Centre for Clinical Infection and Diagnostics Research and Genomics Innovation Unit, Guy's and St. Thomas' NHS Trust
Lincolnshire Hospitals and DeepSeq Nottingham
University of Michigan Clinical Microbiology Laboratory
River Road Testing Lab
University of Ulsan College of Medicine and Asan Medical Center
Division of Infectious Disease
Institut Pasteur
Orange County Public Health Laboratory
UCSF Clinical Microbiology Laboratory
CV Raman Hospital
Victoria Hospital
DH
Centrl laboratorija
MIMS
BIMS
KC General Hospital
Latvijas Infektoloijas centrs
E. Gulbja laboratorija
Microbiology, Virology and Biemergency Laboratory-ASST FBF Sacco
Pasteur Institute of Iran
Prof. Massimo Zollo CEINGE TASK-FORCE COVID19 - Regione Campania
Emergency County Hospital Suceava
Emergency county Hospital Suceava
Emergency County Hospital
National Influenza Center, Bahrain
Viral Respiratory Lab, National institute for Biomedical Research (INRB)
Oklahoma State University Diagnostic Laboratory-Oklahoma Animal Disease Diagnostic Laboratory
Laboratorio de Referencia Nacional de Virus Respiratorio. Instituto Nacional de Salud.
Queen Astrid Military Hospital
CICM-Mali
Virology Department, Royal Infirmary of Edinburgh, NHS Lothian / School of Biological Sciences, University of Edinburgh
Laboratorio de Referencia Nacional de Virus Respiratorio. Instituto Nacional de Salud Per
Department of Medical Microbiology, Western Sussex Hospitals NHS Foundation Trust, St Richard's Hospital
National Institute of Health, Department of Medical Sciences, Ministry of Public Health, Thailand
National Influenza Centre of INSPI-Ecuador
Mnchen Klinik Schwabing
University College London Hospital
Suceava County Emergency Hospital
SC Department of Health and Environmental Control
Cicin-Sain Lab
Oman-National Influenza Center
Rural Health Unit - Calauan, Laguna
Laboratorio de Referencia Nacional de Virus Respiratorio. Instituto Nacional de Salud. Per
Laboratorio de Referencia Nacional de Virus Respiratorio. Instituto Nacional de Salud.Per
Area de Salud Escazu (Coopesana)
Hospital San Rafael de Alajuela
Hospital Calderon Guardia
Hospital Clinica Biblica
Hospital Fernando Escalante Pradilla
Area de Salud Mata Redonda
Area de Salud Alajuela Central
Area de Salud Alajuela Sur
Hospital San Juan de Dios
Hospital Mxico
Area de Salud Los Santos
San Lazaro Hospital
Cardinal Santos Medical Center
The Medical City
Protacio Hospital
BSL3 Lab, Pendik Veterinary Control Enstitue
Functional Genomics Core University of South Carolina / Prisma HealthMidlands
Naval Infectious Diseases Diagnostic Laboratory
Centro de Investigaciones, Universidad de Especialidades Espritu Santo
Instituto Nacional de Investigacin en Salud Pblica - INSPI
Instituto de Biologia do Exrcito
Institute for Public Health of the Republic of North Macedonia
Royal Free Hospital / Health Services Laboratories
IRCCS Sacro Cuore Don Calabria Hospital, Department of Infectious, Tropical Diseases & Microbiology
Dept. Infectious, Tropical Diseases & Microbiology, IRCCS Sacro Cuore Don Calabria Hospital
E. Gulbja Laboratorija
Center for Research and Innovation, Faculty of Medical Technology, Mahidol University
National Virus Resource Center, Chinese Academy of Sciences, Wuhan 430071, China
Pascale
Virology Lab,Department of Pathology, National Cheng Kung University Hospital
Istituto Zooprofilattico Sperimentale del Mezzogiorno
INT Fondazione Pascale
Dr. Tony Mazzulli Microbiologist-in-Chief
Government Medical College, Bhavnagar
GMERS Medical College & Hospital, Himmatnagar
CDC of Lishui
Armed Forces Medical College
B.J. Govt. Medical College
National Centre For Cell Science
Gorgas Memorial Laboratory of Health Studies
Instituto Nacional de Salud, Bogot, Colombia
CSIR-CDRI/SGPGI, Lucknow
CSIR-CDRi/SGPGI, Lucknow
OUCRU
LIC
Lebanese American University
Laboratory of Molecular Virology International Center for Genetic Engineering and Biotechnology (ICGEB)
Department of Microbiology, The University of Hong Kong
Instituto de Virologia Dr. J. M. Vanella, Facultad de Ciencias Medicas, Universidad Nacional de Cordoba. Laboratorio Central de la Provincia de Cordoba, Argentina. Ministerio de Salud de la provincia de Cordoba, Argentina.
LACEN/PE
Mayo Clinic Laboratories
National Virus Reference Laboratory
Area of Virology, Serology and Virology Division (SAViD), New South Wales Health Pathology Randwick
Akershus University Hospital, Department for Microbiology and Infectious Disease Control
Instituto de Pesquisas Biomdicas, Hospital Naval Marclio Dias
Baylor College of Medicine
Department of Medical Microbiology, University Malaya Medical Centre
Hellenic Pasteur Institute, Public Health Laboratories
Lab Microbiology, Pathology Department, William Harvey Hospital
Biology Dpt
Biology Dpt, HIA Percy
Department of Laboratory Medicine, Tan Tock Seng Hospital
National Veterinary Institute
Department of Microbiology, College of Medicine and Medical Research Institute Chungbuk National University
Department of Experimental Modeling and Pathogenesis of Infectious Diseases
Republican Medical Genetics Center
Children's Hospitals and Clinics of Minnesota
Avera Mckennan Laboratory
All india institute of Medical Sciences Rishikesh
Government Medical College
Indian Institute of Science
Institute of Post Graduate Medical Education & Research
Maulana Azad Medical College
Mahatma Gandhi Institute of Medical Sciences
Translational Health Science and Technology Institute
Departamento de Microbiologa, CDB, Hospital Clnic, Barcelona
Institut fr Virologie und Epidemiologie der Viruskrankheiten, Universittsklinikum Tbingen
Institut des Agents Infectieux (IAI), Hospices Civils de Lyon
Centre Hospitalier de Macon
GH Les Portes du Sud
Centre Hospitalier Saint Joseph Saint Luc
Centre Hospitalier de Valence
L'Hpital Nord-Ouest Tarare-Grandris
Centre Hospitalier de Villefranche
Centre hospitalier Mtropole Savoie
Centre Hospitalier de Bourg en Bresse
Centre Hospitalier Lucien Hussel
Centre Hospitalier Alpes Leman
Centre Hospitalier Pierre Oudot
Centre Hospitalier du Haut-Bugey
genXone SA, Molecular Diagnostics Laboratory / NZOZ
Acibadem Labcell Cellular Therapy Laboratory
Microbiology and Immunology, University of South Alabama
The Princess Alexandra Hospital
AR Dept. of Health-Public Health Lab
Alabama Department of Public Health Bureau of Clinical Laboratories
Guatemala Ministry of Public Health
Wisconsin Department of Health Services
Belize Ministry of Health
Instituto de Investigaciones Biomdicas de Barcelona (CSIC), Hospital Clinic i Provincial de Barcelona, Instituto de Biomedicina de Valencia (CSIC), Hospital de Sant Pau
Hospital de la Santa Creu i Sant Pau. Servicio de Microbiologa
Hospital San Pedro de Alcntara (Cceres)
Servicio de Microbiologa, Laboratori Clnic Metropolitana Nord. Hospital Universitari Germans Trias i Pujol. Institut dInvestigaci en Cincies de la Salut Germans Trias i Pujol (IGTP)
Division of Viral Diseases, Center for Laboratory Control of Infectious Diseases, Korea Centers for Diseases Control and Prevention
Klinisk mikrobiologi centralsjukhuset Karlstad
Unilabs Eskilstuna
Klinisk mikrobiologi NAL Trollhattan
Klinsisk mikrobiologi Linkoping
New Mexico Department of Health Scientific Laboratory
Instituto Nacional de Saude (INSA) and Instituto Gulbenkian de Ciencia (IGC)
B.J. Medical College and Civil hospital, Ahmedabad
Sardar Vallabhbhai Patel Institute of Medical Sciences & Research
Saikrishna Hospital, Mehsana
Dr. RSS Hospital, Modasa
UW Virology lab
National Laboratory for Influenza/Virology reference laboratory, Public Health Center of the Ministry of Health of Ukraine
Area De Salud Desamparados 1 - Clinica Dr. Marcial Fallas [Grifo Alto/Desampara
Hospital Dr. Rafael A. Calderon Guardia [San Jose/San Jose]
Hospital De Nios Dr. Carlos Saenz Herrera [San Jose/San Jose]
Area De Salud Pavas (Coopesalud) [Pavas/San Jose]
Area De Salud Tibas-Uruca-Merced - Clinica Dr. Clorito Picado [Tibas/San Jose]
Area De Salud Orotina-San Mateo [Orotina/Alajuela]
Area De Salud Fortuna
Area De Salud Los Chiles
Area De Salud La Cruz
Area De Salud Alajuela Norte - Clinica Dr. Marcial Rodriguez
Hospital De Las Mujeres Dr. Adolfo Carit
Area De Salud Corredores
Centro Nacional De Rehabilitacion Humberto Araya Rojas (Cenare)
O.I.J. MORGUE JUDICIAL
Department of Medical Research
Centre Pasteur of Cameroun
Histopath
St Vincent's Pathology (SydPath)
Pathology North - Hunter - NSW Health Pathology
Austech Medical Laboratories
Children Westmead Hospital
4Cyte Pathology
Douglas Hanly Moir
Sydney South West Pathology Service (SSWPS) - Royal Prince Alfred Hospital - NSW Health Pathology
Maine HETL
Programa de Oncovirologia, Instituto Nacional de Cncer
Microbiology, Pathology, Kettering General Hospital
San Francisco Public Health Laboratory
Rondnia Central Public Health Laboratory (LACEN/RO), vinculated to State Health Secretariat of Rondnia (SESAU/RO)
Laboratorio de Referencia Nacional de Virus Respiratorio. Instituto Nacional de Salud. Peru
Advanced Biotechnology Laboratory
General Hospital - Prilep
NSTU COVID-19 Diagnostic Center,
NSTU COVID-19 Diagnostic Center
Nevada State Public Health Laboratory
Kumasi Centre for Collaborative Research in Tropical Medicine, Kumasi.
TXDSHS
Siriraj Hospital
Discovery DNA
Bamrasnaradura hospital
Hospital Municipal Dr Waldemar Tebaldi
UPA 24HS de Itatiba
PS Municipal Dr Lauro Ribas Braga
National Influenza Center - Instituto Adolfo Lutz
Hospital Santa Clara
Pronto Socorro Municipal Julio Tupy
Vigilncia Epidemiolgica de Leme
Servio de Vigilncia Sanitria e Epidemiolgica
Ama Dr Jose Soares Hungria
Centro Medico da Policia Militar do Estado de Sao Paulo
Hospital Municipal Dr. Jose Soares Hungria
UPA Vila Santa Catarina
Hospital Municipal Dr. Ignacio Proena de Gouvea
Pronto Socorro Municipal de Perus
Hospital Geral de Vila Nova Cachoeirinha
Hospital Municipal Dr. Moyss Deutsch
Hospital Montemagno
Hospital Municipal Doutor Alexandre Zaio
Medical Disagnostics Services (MDS)
California Department of Public Health
CV RAMAN HOSPITAL
ESIC
VICTORIA HOSPITAL
SHEKAR HOSPITAL
JGH
Department of Virus and Microbiological Special Diagnostics, Statens Serum Institut
Hospital Universitari Germans Trias i Pujol.
General Hospital - Kumanovo
Center for public health - Skopje
Clinical Hospital - Shtip
Laboratorio de Referencia Nacional de Virus Respiratorio. Centro Nacional de Salud Publica. Instituto Nacional de Salud Peru.
Charite Universitatsmedizin Berlin, Institut fur Virologie/Labor Berlin
Universidad del Valle, Laboratorio de Microbiologia, VIREM
Biological prevention, army
Molecular Virology, Instituto Carlos Chagas / Fiocruz Paran
Covid lab center, Yaftabad Hospital, Southern Al-Ghadir Blvd
Department of Biochemistry, Cell and Molecular Biology
van Bakel Laboratory, Genetics and Genomics Sciences, Icahn School of Medicine at Mount Sinai
Center for Laboratory Control of Infectious Diseases, Korea Centers for Diseases Control and Prevention
Rumah Sakit Akademik Universitas Gadjah Mada
Rumah Sakit PKU Gamping
RSUD Nyi Ageng Serang
Department for Molecular Diagnostics, Centre for Medical Microbiology, Institute of Public Health of Montenegro
Nicolae Testemitanu State University of Medicine and Pharmacy
King Georges Medical University
Public Health Authority of the Slovak Republic, Department of Medical Microbiology
Institute of Medical Microbiology, University Medcal Center Goettingen
Academic Hospital Paramaribo
Laboratorio de Referencia Nacional de Virus Respiratorio. Centro Nacional de Salud Publica. Instituto Nacional de Salud Peru
Qadr Hospital, Tangerang, Banten
Klinik Apotek Dein, Jakarta, Indonesia
Royal Hobart Hospital Microbiology Department
ULSS9 Distretto di Bussolengo
ULSS9 Distretto di San Bonifacio
ULSS9 Scaligera
Instituto Nacional de Medicina Genmica
Instituto Nacional de Medicina Genomica
Hospital Regional de Assis
Hospital Itamaraty
National Agency for Public Health, Republic of Moldova
Pronto Socorro Municipal 21 de Junho
UBS Vila Silvia
Conjunto Hospitalar do Mandaqui
PS Municipal Dona Maria Antonieta Ferreira de Barros
UPA Tito Lopes
UPA Campo Limpo
Hospital Municipal Dr. Benedicto Montenegro
AMA Jardim Peri
Texas Department of State Health Services
Hospital Metropolitano
Santa Casa de Santa Isabel
PS Municipal Dr. Caetano Virglio Neto
Hospital Municipal Vereador Jose Storopolli
Santa Casa de Misericordia de Sao Paulo
GMERS Medical College and Hospital, Dharpur, Patan
Government General Hospital, Jam Khambhaliya, Devbhoomi Dwarka
Sir M P Shah Government Medical College, Jamnagar
Universidad Iberoamericana
RSUP dr. SOERADJI TIRTONEGORO
The Children's Hospital at Westmead
Douglass Hanly Moir Pathology
Australian Clinical Labs (formerly Healthscope Pathology)
Hungarian Defence Forces Military Medical Centre
Faith Laboratory, Immunology Institute, Icahn School of Medicine at Mount Sinai
Colorado State University - Ebel Lab
Connecticut State Department of Public Health
Hospital Mexico [San Jose/San Jose]
Hospital Cima
Hospital Dr. Rafael A. Calderon Guardia
Hospital San Vicente De Paul
Area De Salud Aserri
Area De Salud Goicoechea 1
Clinica Biblica
Hospital Municipal Prof. Waldomiro de Paula
Hospital Regional Vale do Ribeira
Pronto Atendimento Sancta Maggiore Jardim Paulista
Hospital Municipal de Parelheiros Josanias Castanha Braga
Hospital e Maternidade Celso Pierro
Hospital e Pronto Socorro Comunitrio Vila Iolanda
Hospital e Maternidade So Cristvo
Pronto Socorro Municipal - Balneario So Jos
Hospital e Maternidade do Braz
Hospital Municipal Mrio Gatti
Viral vaccines, VSVRI- Veterinary serum and vaccine research institute
TNMC & BYL NAIR CH. HOSPITAL
P. D. Hinduja Hospital and Medical Research Centre
Alsafar
LVM/UFRJ
Virginia Division of Consolidated Laboratory Services (DCLS)
NCDC Institute of Genomics and Integrative Biology
IIP Institute of Genomics and Integrative Biology
Alsafar - Khalifa University Abu Dhabi
Viollier AG, Hagmattstrasse 14, 4123 Allschwil
Laboratorium Kesehatan Provinsi Jawa Barat
Immanuel Hospital
Santo Borromeus Hospital
Dinkes Provinsi Jawa Barat
Santosa Hospital Bandung Central
Dr. H. A. Rotinsulu Lung Hospital
Dinkes Kota Bogor
Microbiology Department, Barking Havering and Redbridge University Hospitals NHS trust
Department of Medicine, Gandhi hospital, Hyderabad
Presidio Ospedaliero 'Santo Spirito'-Pescara
Ospedale 'Giuseppe Mazzini'-Teramo
Ospedale Civile S. Liberatore-Atri
Ospedale Regionale San Salvatore-L'Aquila
Agenzia di Tutela della Salute di Bergamo
Ospedale Civile Maria SS. dello Splendore
Ospedale SS Annunziata-Sulmona
Servizio di igiene epidemiologia e sanit pubblica (SIESP)-Chieti
Servizio di igiene e sanit pubblica (SIESP)-Teramo
Servizio Igiene Epidemiologia e Sanit Pubblica (SIESP)-L'Aquila
Presidio Ospedaliero 'S.Filippo e Nicola'-Avezzano
Ospedale 'Ss. Annunziata'
RSA San Raffaele Sulmona
RSA/RP Villa San Giovanni - Gruppo Edos
Central Molecular Microbiology Laboratory, Clinical and Chemical Pathology Department, Faculty of Medicine, CAIRO UNIVERSITY
Central Molecular Microbiology Laboratory and Next Generation Sequencing Reference Laboratory, Clinical and Chemical Pathology Department, Faculty of Medicine, CAIRO UNIVERSITY
Laboratorio de Referencia Nacional de Virus Respiratorios, Instituto Nacional de Salud Peru
Microbiology Division, SC DHEC
Department of Virology III, National Institute of Infectious Diseases
RSAL Dr. Ramelan Surabaya
Sumedang Regional General Hospital
Virginia Division of Consolidated Laboratory Services
Husada Utama Hospital
RSUD Dr. Soetomo
RSUD Sidoarjo
Hospital Universitario Ramn y Cajal
Hennepin County Medical Center
Queensland Health Forensic and Scientific Services, Public Health Virology
Lighthouse Lab in Glasgow
Universitetssjukhuset i Linkoping
Skanes universitetssjukhus Lund
Capio S:t Gorans sjukhus
Karolinska universitetslaboratoriet SOLNA
Lanssjukhuset Kalmar
Norra Alvsborgs lanssjukhus
Sundsvalls sjukhus
Kliniskt mikrobiologiska laboratoriet
Laboratoriemedicin Vasternorrland
Gavle Sjukhus
Klinisk mikrobiologi, Laboratoriemedicin Gavleborg
Karolinska universitetslaboratoriet
Beijing Ditan Hospital, Capital Medical University
UPA III 26 de Agosto
Distrito Sanitario Sul
Hospital da Sta Casa de Sto Amaro
Hospital Universitario da USP de SP
Servio de Verificao de bitos SVO Guaruulhos
OS Mun Santana Lauro Ribas Braga
Hospital Geral de Itapevi
Hospital Municipal Antonio Giglio
Hospital do Serv Pub ESTAFCO Morato de Oliveira
PS e Maternidade Nair Fonseca Leitao Arantes
PS Mun Julio Tupy
Hospital e Pronto Socorro Comunitario Vila Yolanda
Unidade de Vigilancia em Saude de Guarulhos
Notre Dame Intermedica Saude AS
MD PHL
RI State Health Laboratories
Oklahoma Animal Disease Diagnostic Laboratory
CDPH, Microbial Diseases Laboratory
Hpital de Verdun
Hpital Honor-Mercier
Hpital gnral Juif
Hpital Notre-Dame
Centre de SSS de Trois-Rivires
Centre de SSS La Pommeraie
Htel-Dieu de Lvis
CHUM - Microbiologie - Hpital Saint-Luc
Centre de SSS de la Haute-Yamaska
Hpital Pierre-Le Gardeur
CHU Sainte-Justine
CHUL-LABO MULTI / MICRO
Hpital de l'Enfant-Jsus
Hpital de Lasalle
Hpital Laurentien
Centre hospitalier de St-Mary
CUSM-Site Glen-LAB Microbiologie
Hpital Maisonneuve-Rosemont
Centre Hospitalier Rgional de Lanaudire
Hpital rgional de Saint-Jrme
Hpital Fleurimont
Hpital de Saint-Eustache
Centre hospitalier rgional du Grand Portage
Centre de sant Chibougamau
Hpital Sainte-Croix
Hpital du Sacr-Coeur de Montral
Hpital de Chicoutimi
Hpital Cit de la Sant
Centre de SSS D'Arthabaska-et-de-l'rable - Htel-Dieu
Hpital gnral du Lakeshore
Htel-Dieu de Sorel
Hpital du Centre-de-la-Mauricie
Hpital de Mont-Laurier
Hpital d'Alma
CSSS de la Minganie
Hpital de Rouyn-Noranda
Hpital et Centre d'Hbergement de Sept-Iles
Hpital, CLSC et Centre d'Hbergement de Roberval
Hpital rgional de Rimouski
Hpital Le Royer
CSSS de Port-Cartier
Hpital de Papineau
Conseil Cri de la SSS de la Baie-James
Point de Service de Tmiscaming-et-Kipawa
Hpital de Chandler
CLSC et Centre d'Hbergement la Petite-Nation
Lithuanian University of Health Sciences Hospital, Department of Laboratory Medicine
Laboratory of Immunovirology. Universidad de Antioquia
Medtimes Molecular Laboratory
Instituto Nacional de Salud
University of Wisconsin-Madison Campus AIDS Vaccine Research Laboratories
Universidad de Len
Complejo Hospitalario Universitario de Vigo
UCLA Pathology Clinical Microbiology Lab
Servicio de Microbiologa. Consorcio Hospital General Universitario de Valencia
Hospital Universitario Marqus de Valdecilla (Santander), Servicio de Microbiologa
Servicio de Microbiologa. Hospital General Universitario de Castelln
Servicio de Microbiologia. Hospital Arnau de Vilanova
Hospital Universitari i Politcnic La Fe de Valncia
Servicio de Microbiologa y Parasitologa clnica. UCEIMP. Hospital Universitario Virgen del Roco/IBIS/CSIC/US
TriCore Reference Laboratories
Maryland Public Health Laboratory
Kingston Health Sciences Centre / Queen's University
Microbiology Division, South Carolina Department of Health and Environmental Control
RSUD Soediono Madiun East Java
RS Lavallete Malang East Java
RS Prima Husada Cipta Medan North Sumatra
RSUD Sultan Imanudin Pangkalan Bun Center Kalimantan
RSUD Bali Mandara Denpasar Bali
National Institute of Health Research and Development
Balai Penelitian dan Pengembangan Biomedis Papua
RSUD Ulin Banjarmasin South Kalimantan
RSUD Wahidin Sudirohusodo Mojokerto East Java
Provincial Health Laboratory Bekasi West Java
Hospital Universitario Marqus de Valdecilla - IDIVAL (Santander, Cantabria)
Leeds Teaching Hospitals NHS Trust and PHE, National Infection Service (Leeds laboratory)
Hospital Universitario de La Ribera (Alzira, Valncia)
Institute of Disease Control and Prevention, People's Liberation Army
Civil Hospital, Rupnagar
IDSP unit, Dehradun
CMS, Roorkee
Hospital Nostra Senyora de Meritxell
Hospital Clnico Universitario Lozano Blesa
Hospital Universitario Miguel Servet
Hospital Universitario de Ceuta
Hospital General de Segovia
Gerencia de Asistencia Sanitaria de Soria
Hospital Nuestra Seora de Sonsoles
C.H.U Nuestra Seora de Candelaria
Hospital Clnic
Gerencia del rea de salud de Badajoz, Llerena y Zafra
Hospital San Pedro de Alcntara
Hospital Campo Arauelo
Complejo Hospitalario de Navarra
Centre de Recherches Medicales de Lambarene (CERMEL)
ZOTZ KLIMAS MVZ Dsseldorf-Centrum GbR BAG fr Labormedizin, Genetik, Zytologie, Pathologie
Universidad Regional Amazonica IKIAM
Queen Mary Hospital
Princess Margaret Hospital
Asiaworld Expo Command Post
Prince of Wales Hospital
Tuen Mun Hospital
Queen Elizabeth Hospital
Communicable Disease Branch
Kungsbacka Narakut
Narhalsan Fjallbacka VC
Barnakuten
TN Division of Laboratory Services
VA-Division of Consolidated Laboratory Services
WI State Laboratory of Hygiene
WVDHHR - Office of Laboratory Services
University of Lige COVID-19 testing center
Lighthouse Lab in Glasgow / MRC-University of Glasgow Centre for Virus Research
Health and Environmental Research Institute of Gwangju Metropolitan city
Florida Bureau of Public Health Laboratories, Florida Department of Health
LACEN/PR
LACEN/SC
LACEN/SE
National Institute of Virology, NIV Influenza
Barts Health NHS Trust
Health and Environmental Research Institute of Gwangju
Influenza Centre, University of Bergen
ASST GOM Niguarda
San Matteo Hospital Pavia
Walter Reed National Military Medical Center
PS Municipal Dr Augusto Gomes de Mattos
Hospital Municipal Antnio Giglio
SVO Jundia
Secretaria Municipal de Sade
Hospital e Maternidade Nossa Senhora das Graas
Hospital Doutor Domingos Leonardo Cervolo
Santa Casa de Misericrdia de Araatuba
Santa Casa da Misericrdia de Presidente Prudente
Civil Hospital, Panchkula
Laboratorio Biologia Molecolare SarsCov2 UOC LAboratorio Analisi SErvizio Medicina di Laboratorio Ospedale San Francesco ATS-ASSL Nuoro
LabPLUS
North Shore Hospital
Laboratoire de Virologie, HUG
Centralsjukhuset
Tuolumne County Public Health
University of California, Davis
Public Health Ontario Laboratory
Klinisk mikrobiologi, Region Vsterbotten
Expo2020 Emergency Center
Vestfold Hospital, Toensberg Department of Microbiology
Lighthouse Lab in Milton Keynes
Lighthouse Lab in Alderley Park
Lighthouse Lab in Cambridge
St. Francis Hospital
UMMC-Health
National Health Laboratory
Vilnius University Hospital Santaros Klinikos, Vilnius University
Christiana Care Medical Center
hpital
Hopital
hopital
Hospital
Labo Analyses Med
St. Francis Medical Center
Christiana Hospital
Beebe medical center
Hudson State Service Center
Kent General Hospital
Beebe Medical Center
Univ of Delaware
Kent Gen Hospital
GA Department of Public Health Laboratory
Department of Infectious Diseases and Immunology, National Hospital Organization Nagoya Medical Center
Virus Molecular Laboratory of the Microbiology and Virology Department
RSUD Prof. DR. Margono Soekarjo
RS Pelni
RS Pondok Indah Puri Indah
RS Kramat 128
RS Freeport Tembagapura
KEMRI-Wellcome Trust Research Programme/KEMRI-CGMR-C Kilifi
MEPHI, Aix Marseille University
Bennet County Hospital
Avera McKennan Hospital
Sioux Falls Urgent Care
Cheyenne River Health Center
IHS Fort Yates Hospital
Quick Care Huron
Aurora County Clinic
SD Urban Indian Health Pierre
Bethel Lutheran Home
McCrossan Boys Ranch
Quick Care Watertown
Woodrow Wilson Keeble Memorial Healthcare
Lee Lab
Texas Department of State Health Services (TXDSHS)
Omsk Research Institute of Natural Focal Infections
Amedeo di savoia
CSIR-Indian Institute of Chemical Biology, MEDICA Supercpecialty Hospital Kolkata
IZSM
Public Health Authority of the Slovak Republic, Bratislava
Institute for Virology, University Hospital Duesseldorf, Medical Faculty, Heinrich-Heine-University Duesseldorf
Laboratory of Biology and Identification of Arboviruses
Instituto Nacional de Investigacin en Salud Pblica
Instituto Nacional de Investigacion en Salud Pblica
Institute for Medical and Chemical Laboratory Diagnostics, Kepler Universittsklinikum
Pathologie-Labor Dr. Obrist- Dr. Brunhuber
Dr. Gernot Walder GmbH
Institute for Laboratory Diagnostics and Microbiology, Klinikum Klagenfurt am Worthersee
UOC Microbiologia e Virologia, Azienda Ospedaliera Universitaria Senese, Siena, Italy
Delaware Public Health Lab
DPHL
Laboratory of Molecular Virology, Department of Biomedical, Surgical and Dental Sciences University of Milano
UHCW / University of Warwick
General Hospital,Chhotaudepur
Zydus Medical Hospital,Dahod
General Hospital,Godhra
CCC,Veraval
Government Hospital,Veraval
GMERS GMERS Medical College and Hospital, Junagadh
Saikrishna Hospital,Mehsana
GCRI,Ahmedabad
Institute of Medical Virology, University of Zurich
Dept. of Medical Microbiology, Stavanger University Hospital, Helse Stavanger HF
University Hospital of Northern Norway, Department for Microbiology and Infectious Disease Control
Department of Medical Microbiology, St. Olavs hospital
Department of Medical Microbiology - section Molde, Molde Hospital
Virus Ecology, Rocky Mountain Laboratories, National Institutes of Health
Hospital Universitario12 de Octubre
Hospital Universitario La Paz
Hospital Universitario Ramon y Cajal
Department of Pathology, School of Medicine, Imam Khomeini Hospital, Tehran University of Medical Sciences
Washington State Public Health Laboratories
Texas Department of State Health Services Public Health Laboratory
Georgia Public Health Laboratory
NYS Department of Health
DC Department of Forensic Sciences
HELIX LCC
Booali laboratory, Qom, Iran. Department of Virology, School of Public Health, Tehran University of Medical Sciences, Tehran, Iran.
Infectious Disease and Tropical Medicine Research Center, Resistant Tuberculosis Institute, Zahedan University of Medical Sciences, Zahedan, Iran.
St.Vincent's University Hospital
Institute of Epidemiology Disease Control And Research
Evangelisches Klinikum Bethel, Institut fr Laboratoriumsmedizin, Mikrobiologie und Hygiene
HELIX LLC
Institute for Virology, University Hospital Essen
Centre for Dengue Research, Department of Immunology and Molecular Medicine
Sanford South University Medical Center
Essentia Health-St. Mary's Medical Center
Pronto Socorro Dr. Conrado Cesarino Nuvolini
Departamento de Vigilncia Sade
Vigilncia em Sade Visa Sul
Santa Casa de Misericordia de Araatuba
UPA Central de Caraguatatuba
Hospital Municipal Santa Ana
Hospital Domingos Leonardo Ceravolo Presidente Prudente
Hospital Santa Ana
Hospital Geral de Pedreira
Brotman Baty Institute for Precision Medicine
CEIRS Data Processing and Coordinating Center, St. Jude Center of Excellence for Influenza Research and Surveillance (CEIRS)
Clinical Virology Laboratory, Institute of Liver and Biliary Sciences
Puskesmas Cangkrep
RS Panti Rini
RSUD Dr. Tjitrowardojo
Virologisches Institut, Universittsklinikum Erlangen
Institut Pasteur de la Guadeloupe
QUARANTINE CAMP
Department of Virus and Microbiological Special Diagnostics, Statens Serum Institut, Denmark
CHRU Pontchaillou - Laboratoire de Virologie 2, rue Henri Le Guilloux
Laboratorio Biologia Molecolare Sars Cov2 - UOC Laboratorio Analisi - Servizio Medicina di Laboratorio, Ospedale San Francesco - ATS-ASSL Nuoro Via Mannironi 1, 08100 Nuoro
Laboratory of Molecular Biology, Blood Center of Ribeiro Preto
Laboratory of Molecular Biology, Blood Center of Ribeiro Preto, Faculty of Medicine of Ribeiro Preto, University of So Paulo
NCDC/IGIB
Eurofins
General practitioner
Maimonides Medical Center
Rwanda National Reference Laboratory
Klinisk mikrobiologi, Skanes universitetssjukhus, Lund
Klinisk mikrobiologi Lanssjukhuset Ryhov, Jonkoping
Canterbury Health Laboratories
PathLab Bay of Plenty
National Health Laboratory Service
Lancet Laboratories
Klinisk mikrobiologi Linkoping
Simile Medicina Diagnstica
Santa Clara County Public Health Laboratory
NaN
Laboratory of Molecular Medicine, University of Magallanes
Northwestern Memorial Hospital
Laboratorio de Biologa Molecular, Facultad de Medicina, Universidad de Atacama, Copiapo, Chile/ FONDAP CRG, Universidad Andrs Bello, Santiago, Chile
UHAS COVID-19 Lab
Fundacin Jimnez Daz
Hospital Clinic
Goethe University Hospital Frankfurt, Institute for Medical Virology
Laboratory Diagnostic, Veterinary Specialized Institute Kraljevo
Laboratory Diagnostic, Veterinary Specialized Institute Kraljevo
Maximum Containment Laboratory, National Institute of Virology
National Reference Laboratory for COVID-19, Pasteur Institute of Iran
National Centre for Communication Disease (NCCD) National Influenza Center
National Centre for Communicable Disease (NCCD) National Influenza Center
West of Scotland Specialist Virology Centre, NHSGGC
Centro de Biotecnologa Vegetal, Universidad Andrs Bello, Center for Genome Regulation
Laboratoire du Centre Hospitalier Annecy Genevois
MVZ DIAMEDIS Diagnostische Medizin Sennestadt GmbH
University Hospital Cologne
New York-Presbyterian-Columbia University Medical Center
Wyckoff Heights Medical Center
Northwell Health-GoHealth Urgent Care 10025
NYC Department Of Health And Mental Hygiene
Mount Sinai West
Brooklyn Hospital Center
New York Presbyterian Lower Manhattan
New York Presbyterian/ Weill Cornell Medical Center
Mount Sinai Hospital
Montefiore Medical Center
New York Community Hospital
Jamaica Hospital Medical Center
New York Presbyterian-Brooklyn Methodist Hospital
NYC HH Lincoln Medical And Mental Health Center
Robert Kutnick
St. Johns Episcopal Hospital
New York Presbyterian Queens
Brookdale University Hospital Medical Center
Richmond University Medical Center
NYC HH Jacobi Medical Center
Flushing Hospital Medical Center
NYC HH Elmhurst Hospital Medical Center
OCME Office Of Chief Medical Examiner
Bellevue Hospital Center
SUNY Downstate Medical Center
James J. Peters VA Medical Center
Wildlife Conservation Society - Bronx Zoo
Lincoln Medical Center
St Barnabas Hospital
VA NY Harbor Healthcare System
Metro Urgicare
NYC HH Coney Island Hospital
Long Island Jewish Medical Center
Proximedical Urgent Care
NYC HH Queens Hospital Center
Mount Sinai Queens
NHSGGC West of Scotland Specialist Virology Centre
Environmental and Global Health, University of Florida
Brigham and Women's Hospital
NU-sjukvrden
Idaho Bureau of Laboratories
1-Laboratory of Microbiology, National Reference Lab, Charles Nicolle Hospital; 2-University of Tunis ElManar, Faculty of Medicine of Tunis, LR99ES09, Tunis, Tunisia
Cadham Provincial laboratory
Department of Acute Infectious Diseases Control and Prevention,Yunnan Provincial CDC
Department of Acute Infectious Diseases Control and Prevention, Yunnan Provincial CDC
Puskesmas Mlati 1 Sleman
RSUD Saptosari Gunung Kidul
Department of Homeless Services
Empire City Laboratories
DOHMH Corona
DOHMH Crown Heights
DOHMH Jamaica
DOHMH Central Harlem
DOHMH PHL
DOHMH Riverside
DOHMH Chelsea
DOHMH Morrisania
DOHMH Fort Greene
Laboratoire de virologie, CHU de Grenoble -CS 10217 - 38043 Grenoble cedex 9
Laboratoire de virologie, CHU de Grenoble -CS 10217 - 38043 Grenoble cedex 10
Laboratoire de virologie, CHU de Grenoble -CS 10217 - 38043 Grenoble cedex 11
Laboratoire de virologie, CHU de Grenoble -CS 10217 - 38043 Grenoble cedex 12
Laboratoire de virologie, CHU de Grenoble -CS 10217 - 38043 Grenoble cedex 13
Laboratoire de virologie, CHU de Grenoble -CS 10217 - 38043 Grenoble cedex 14
Laboratoire de virologie, CHU de Grenoble -CS 10217 - 38043 Grenoble cedex 15
Laboratoire de virologie, CHU de Grenoble -CS 10217 - 38043 Grenoble cedex 16
Laboratoire de virologie, CHU de Grenoble -CS 10217 - 38043 Grenoble cedex 17
Laboratoire de virologie, CHU de Grenoble -CS 10217 - 38043 Grenoble cedex 18
Laboratoire de virologie, CHU de Grenoble -CS 10217 - 38043 Grenoble cedex 19
Laboratoire de virologie, CHU de Grenoble -CS 10217 - 38043 Grenoble cedex 20
Laboratoire de virologie, CHU de Grenoble -CS 10217 - 38043 Grenoble cedex 21
Laboratoire de virologie, CHU de Grenoble -CS 10217 - 38043 Grenoble cedex 22
Laboratoire de virologie, CHU de Grenoble -CS 10217 - 38043 Grenoble cedex 23
Laboratoire de virologie, CHU de Grenoble -CS 10217 - 38043 Grenoble cedex 24
Laboratoire de virologie, CHU de Grenoble -CS 10217 - 38043 Grenoble cedex 25
Laboratoire de virologie, CHU de Grenoble -CS 10217 - 38043 Grenoble cedex 26
Laboratoire de virologie, CHU de Grenoble -CS 10217 - 38043 Grenoble cedex 27
Laboratoire de virologie, CHU de Grenoble -CS 10217 - 38043 Grenoble cedex 28
Laboratoire de virologie, CHU de Grenoble -CS 10217 - 38043 Grenoble cedex 29
Jena University Hospital; Institute for Infectious Diseases and Infection Control
National Health Laboratory Service - Inkosi Albert Luthuli Central Hospital (NHLS-IALCH)
Haukeland University Hospital, Department of Medical Microbiology
Innlandet Hospital Trust, Division Lillehammer, Department for Medical Microbiology
Haukeland University Hospital, Dept. of Microbiology
Nordland Hospital - Bodo, Laboratory Department, Molecular Biology Unit
Centro de Diagnstico COVID-19 UABC Tijuana
Biolab Diagnostic Laboratories
Sharp HealthCare Laboratory
ULSS6 Euganea
ULSS6 Piove di Sacco
ULSS6 Distretto Padova Terme Colli
Laboratrio de Imunofarmacologia - Instituto Oswaldo Cruz
Etlik Veterinary Control Central Research Institute
Pathogen Genomics Lab King Abdullah University of Science and Technology (KAUST)
HP Pemba
CS Xai Xai
City of Chimoio
Virology Lab, National Institute for Biomedical Research (INRB)
Centrl Laboratorija
Indian Council of Medical Research-National Institute of Virology,Microbial Containment Complex
Conville CDC wc CVC
George Hospital wc GRH
Oudtshoorn Hospital wc OUD
Dysselsdorp Clinic wc DDC
D'Almeida Clinic wc DAL
George Road Sat Clinic wc GWM
Ethembeni Clinic [Prieska]
MVZ Laborrzte Singen
Respiratory virus Laboratory, Chinese Academy of Medical Science
Environmental and Global Health, University of Florida
CHU de Saint-tienne Hpital Nord
CHU de Nice - Hpital Archet 2
CHU de Nice - Hpital Archet 8
CHU de Nice - Hpital Archet 3
CHU de Nice - Hpital Archet 4
CHU de Nice - Hpital Archet 5
CHU de Nice - Hpital Archet 6
CHU de Nice - Hpital Archet 7
CHU de Nice - Hpital Archet 9
CHU de Nice - Hpital Archet 10
CHU de Nice - Hpital Archet 11
CHU de Nice - Hpital Archet 12
CHU de Nice - Hpital Archet 13
CHU de Nice - Hpital Archet 14
CHU de Nice - Hpital Archet 15
CHU de Nice - Hpital Archet 16
CHU Clermont-Ferrand
CHU Toulouse
CHU Montpellier
CEPHR / Vincent's Hospital
CEPHR / Mater Hospital
Veterinary Specialized Institute Kraljevo, Serbia
CHU de Limoges
CHU Nmes
Unit des Virus mergents
National Microbiology Reference Laboratory
Madigan Army Medical Center
Department of Infectious Diseases, Keio University School of Medicine, Tokyo, Japan
CHU Bordeaux
CHU de Nice
CHU Poitiers
CHU Nantes
Halmstad
Stockholm
Sundsvall
Eskilstuna
Klinisk mikrobiologi SAS Boras
Linkoping
Orebro
INBIRS-UBA
SILAB
Laboratorio de Investigaciones de Baney
Laboratorio de Infectologa Servicio de Infectologa Hospital Universitario Dr. Jos Eleuterio Gonzlez - Universidad Autnoma de Nuevo Len
Tulare County Public Health Lab
Madera County Department of Public Health
Laboratorio de Infectologa, Servicio de Infectologa, Hospital Universitario Dr. Jos Eleuterio Gonzlez - Universidad Autnoma de Nuevo Len
Virus Ecology Section, RML
WSSE
Wellington SCL (WN)
Waikato Hospital
Istituto Zooprofilattico Sperimentale della Puglia e della Basilicata
I.R.C.C.S. S. De Bellis - Ente Ospedaliero
Division of Infectious Diseases, Department of Internal Medicine, Yonsei University College of Medicine
Ampath
Lancet
Hamadi
PathCare
Molecualr Diagnostic Services (MDS)
Klinisk mikrobiologi
Centre Muraz
Laboratoire de Microbiologie CHU Souro Sanou
Stockholm_StGoran
Klinisk mikrobiologi, Viruslab
Mikrobiologen
Unilabs
Laboratoriemedicin, Klinisk mikrobiologi
Dept. of Microbiology and Infection Control, Akershus University Hospital HF
Laboratory Medicine
Scientific Veterinary Institute Novi Sad
National Virus Reference Lab (NVRL)
Laboratoire de Virologie, CHU de Caen, Normandie, France.
Microbiology, Infectious Diseases and Immunology, Centre de Recherche du Centre Hospitalier de l'Universite de Montreal
Department of Virus and Microbiological Special Diagnostics, Statens Serum Institut, Copenhagen, Denmark
Santa Clara County Public Health Department
Hospital Clnico Universitario Lozano Blesa de Zaragoza (Espaa)
Hospital Universitari i Politcnic la Fe, Valncia, Spain
Laboratorio de Virologa y Microbiologa Molecular, Depto. de Microbiologa, Facultad de Medicina, Universidad de El Salvador/INS-laboratorio de Ref. Ministerio de Salud
UEES BioLab
Laboratorio de Virologa y Microbiologa Molecular, Depto. de Microbiologa, Facultad de Medicina, Universidad de El Salvador/INS-laboratorio de Ref. Ministerio de Salud. 1*: Dr. No Rigoberto Rivera, profesor del Departamento de Bioqumica e Investigador adjunto de la Seccin de Virologa y Microbiologa Molecular; director de la Unidad de Investigaciones Cientficas (UNICA), Facultad de Medicina Univers…
The Ashley Laboratory, Stanford University
Fresno County Public Health Laboratory
Contra Costa County Public Health Lab
Laboratorio de Virologa y Microbiologa Molecular, Depto. de Microbiologa, Facultad de Medicina, Universidad de El Salvador/INS-laboratorio de Ref. Ministerio de Salud. 1*: Dr. No Rigoberto Rivera, profesor del Departamento de Bioqumica e Investigador adjunto de la Seccin de Virologa y Microbiologa Molecular;director de la Unidad de Investigaciones Cientficas (UNICA), Facultad de Medicina Universi…
DB Diagnosticos do Brasil
Hospital das Clnicas da Faculdade de Medicina da Universidade de So Paulo (HC-FMUSP)
Institute of Tropical Medicine at the University of So Paulo (IMT-USP)
TNMC & Nair ch. Hospital
Gavleborg
Masonic Medical Research Institute
Colorado Department of Public Health and Environment
Virology Unit, Institut Pasteur de Madagascar
General Hospital - Veles
Vanda Pharmaceuticals Clinical Site
General Hospital - Ohrid
Clinical Hospital - Bitola
General Hospital - Struga
Institute for Lung Diseases in Children - Skopje
General Hospital - Strumica
PHI Institute of Nephrology - Struga
Mikrobiologie, RARI
Veterinary Specialized Institute Sabac, Serbia
Netcare
Molecular Medicine Laboratory, University of Magallanes
University Hospital Limerick
AREA DE SALUD ALAJUELA NORTE - CLINICA DR. MARCIAL RODRIGUEZ
AREA DE SALUD LOS CHILES
AREA DE SALUD CORREDORES
AREA DE SALUD LA CRUZ
HOSPITAL CIUDAD NEILY
AREA DE SALUD GOICOCHEA 1
HOSPITAL SAN JUAN DE DIOS
HOSPITAL SAN VICENTE DE PAUL
AREA DE SALUD CIUDAD QUESADA
AREA DE SALUD LA UNION
AREA DE SALUD ESCAZU (COOPESANA)
AREA DE SALUD CATEDRAL NORESTE
TAMIZAJE COMUNITARIO- PASO CANOAS
HOSPITAL UPALA
LABORATORIOS LABIN
NHLS Universitas Academic
National Center of Disease Control and Prevention of the Republic of Armenia
IdISSC/Hospital Clnico San Carlos de Madrid
CICM
Fukuoka Institute of Health and Environmental Sciences
Yamagata Prefectural Institute of Public Health
Kanagawa Prefectural Institute of Public Health
Hospital General Universitario de Ciudad Real
Hospital de Leon
Hospital Clnico San Carlos
Hospital Universitario Severo Ochoa
Hospital Universitario Puerta de Hierro
Hospital de Madrid
Massachusetts State Public Health Laboratory
Royal Hobart Hospital
Hospital e Pronto Socorro Portinari
Central de Rede de Frio Municipal
Santa Casa de Misericordia de Sao Paulo - Hospital Central
Hospital do Servidor Publico Estadual Francisco Morato de Oliveira
Hospital e Maternidade Mairipora
Pronto Socorro Municipal Prof. Joao Catarin Mezomo
Hospital Municipal Doutor Arthur Ribeiro de Saboya
Hospital de Campanha Covid-19 Assis
Hospital Municipal Mario Gatti
Cs II Doutor Antonio Vicoso Moreira de Rezende
Pronto-Socorro Dr. Osmar Mesquita
Santa Casa de Misericordia e Maternidade
Santa Casa de Misericordia de Braganca Paulista
Hospital E Maternidade Municipal Governador Mario Covas
Unidade de Pronto Atendimento Central de Caraguatatuba
Secretaria Municipal de Sade de Iracemapolis
Unidade de Vigilncia Epiudemiolgica de Araras
Laboratrio Municipal de Piracicaba
Secretaria Municipal de Sade de Birigui
Ubs Vila Rosa - Olmpia Gomes De Almeida
Unidade de Pronto Atendimento Sao Jos
UBS Vila Marchi
Secretaria Municipal de Sorocaba
Hospital 8 de Maio
Pronto Socorro Municipal de Santa Branca
Hospital Santa Cruz
Upa Vereador Jose Da Rocha Goncalves
Casmi Centro Atendimento Saude da Mulher e Infancia
Hospital Santa Marcelina Sao Paulo
UPA Santa Isabel
Secao Centro de Diagnostico Secedi
Centro de Vigilncia a Saude de Diadema
Hospital e Maternidade Sao Lucas
Centro Mdico da Polcia Militar do Estado de Sao Paulo
Laboratorio Municipal de Rio Grande da Serra
Centro Municipal de Epidemiologia e Imunizaes
Department of Microbiology, Yokohama City University School of Medicine
Central Public Health Laboratory
Hospital Vila Franca de Xira
Delaware Public Health Laboratory
hospital
Los Angeles County PHL
Sonora Quest Laboratories, Laboratory Sciences of Arizona
Regional Medical Sciences Center 11/1 phuket
Bangpakok 9 international hospital
Hematopathology Laboratory, ACTREC, TMC
Laboratoire de virologie, CHU de Grenoble - CS 10217 - 38043 Grenoble cedex 9
Laboratoire de virologie, CHU de Grenoble - CS 10217 - 38043 Grenoble cedex 10
Laboratoire de virologie, CHU de Grenoble - CS 10217 - 38043 Grenoble cedex 11
Laboratoire de virologie, CHU de Grenoble - CS 10217 - 38043 Grenoble cedex 12
Laboratoire de virologie, CHU de Grenoble - CS 10217 - 38043 Grenoble cedex 13
Laboratoire de virologie, CHU de Grenoble - CS 10217 - 38043 Grenoble cedex 14
Laboratoire de virologie, CHU de Grenoble - CS 10217 - 38043 Grenoble cedex 15
Laboratoire de virologie, CHU de Grenoble - CS 10217 - 38043 Grenoble cedex 16
Laboratoire de virologie, CHU de Grenoble - CS 10217 - 38043 Grenoble cedex 17
Laboratoire de virologie, CHU de Grenoble - CS 10217 - 38043 Grenoble cedex 18
Laboratoire de virologie, CHU de Grenoble - CS 10217 - 38043 Grenoble cedex 19
Laboratoire de virologie, CHU de Grenoble - CS 10217 - 38043 Grenoble cedex 20
Laboratoire de virologie, CHU de Grenoble - CS 10217 - 38043 Grenoble cedex 21
Laboratoire de virologie, CHU de Grenoble - CS 10217 - 38043 Grenoble cedex 22
Laboratoire de virologie, CHU de Grenoble - CS 10217 - 38043 Grenoble cedex 23
Laboratoire de virologie, CHU de Grenoble - CS 10217 - 38043 Grenoble cedex 24
Laboratoire de virologie, CHU de Grenoble - CS 10217 - 38043 Grenoble cedex 25
Laboratoire de virologie, CHU de Grenoble - CS 10217 - 38043 Grenoble cedex 26
Laboratoire de virologie, CHU de Grenoble - CS 10217 - 38043 Grenoble cedex 27
Laboratoire de virologie, CHU de Grenoble - CS 10217 - 38043 Grenoble cedex 28
Laboratoire de virologie, CHU de Grenoble - CS 10217 - 38043 Grenoble cedex 29
Laboratoire de virologie, CHU de Grenoble - CS 10217 - 38043 Grenoble cedex 30
Laboratoire de virologie, CHU de Grenoble - CS 10217 - 38043 Grenoble cedex 31
Respiratory Virus Unit, National Infection Service, PHE
Medical Research Center, Faculty of Medicine, Syarif Hidayatullah State Islamic University Jakarta
Los Angeles County Public Health Laboratory
Institute for Urban Disease Control and Prevention
Fujita Health University Hospital
Pamukkale University Hospital
Virology, Universittsklinikum des Saarlandes
University Hospitals of Geneva, Laboratory of Virology
Secretria Municipal de Saude de Fernandpolis
Secretaria Municipal de Saude de Fernandpolis
Regional medical sciences center 6 chonburi
Regional medical sciences center 2 Phitsanulok
World Medical Hospital
National Institute of Blood Diseases (NIBD), Molecular Biology Lab
Urban Institute for Disease Prevention and Control
Vajira Hospital
Vibharam Hospital
Laboratorio specialistico UOC Ematologia - Ospedale 'San Francesco' - ATS-ASSL Nuoro
Hpital Fattouma-Bourguiba de Monastir
National Institute for Infectious Diseases, INMI, 'L. Spallanzani' IRCCS
Sestre Milosrdnice University Hospital Center
University Hospital Dubrava
MLF Care AB
Halsomedicinskt Center
Ektorps Vardcentral
Capio Bro VC
Laboratoire de Microbiologie- CHU Habib Bourguiba Sfax adresse
Kingston Health Sciences Centre and Queen's University
Microbiology
Laboratorio Biologia Molecolare Sars Cov2 - UOC Laboratorio Analisi - Servizio Medicina di Laboratorio, Ospedale 'San Francesco' - ATS-ASSL Nuoro
Research platform for Transfusion-transmitted Disease, Institute of Blood Transfusion, Chinese Academy of Medical Sciences
LACEN RJ - Noel Nutels
LACEN Dr. Francisco Rimolo Neto
Molecular diagnostic laboratory of Federal Budget Institution of Science 'Central Research Institute of Epidemiology' of The Federal Service on Customers' Rights Protection and Human Well-being Surveillance
Institute of Virology, Biomedical Research Center of the Slovak Academy of Sciences, Bratislava
Army Medical Center, Scientific Department, Virology Laboratory
Ministry of Health Hospitals
Borneo Medical Centre
Fujita Health University Okazaki Medical Center
Hospital das Clnicas Universidade de So Paulo Medical School
Instituto de Medicina Tropical Universidade de So Paulo
Vitalis Mostar
University Hospital Zurich
Triemli Hospital Zurich
Dom Zdravlja Sarajevo
Servicio de Microbiologa, Hospital Universitario Central de Asturias
I.R.C.C.S. 'S. De Bellis' - Ente Ospedaliero
Dipartimento di Scienze Biomediche e Oncologia Umana - Azienda Ospedaliero Universitaria Consorziale Policlinico
Institute of Medical Genetics and Applied Genomics
Port Elizabeth Provincial Hospital, National Health Laboratory Services, Eastern Cape, South Africa
Laboratoire Biolife
Microbiology Laboratory, Arrazi hospital, CHU Mohamed VI, Marrakech, Morocco
Jena University Hospital, Institute for Infectious Diseases and Infection Control
Institute for medical Microbiology and hospital Hygene
Servicio de Microbiologa. Hospital Clnico Universitario de Valencia
Hospital Universitari Vall d'Hebron (HUVH) - Vall d'Hebron Research Institute (VHIR)
A. Krumbholz, Labor Dr. Krause und Kollegen MVZ GmbH, Kiel
Charit Universittsmedizin Berlin, Institut fr Virologie/Labor Berlin
Connecticut Department of Health
Yale Pathology Lab
Laboratorio Central de Saude Publica do Estado do Rio Grande do Sul (LACEN-RS)
Instituto de Medicina Tropical, Universidad Nacional Toribio Rodrguez de Mendoza de Amazonas
Genomica Lab Molecular, Mxico
Gazi University Faculty of Medicine, Medical Virology Laboratory
Limmattal Hospital
Mnnedorf Hospital
Cantonal Hospital Frauenfeld
University Hospital Zrich
University of Bari, Valenzano, Italy
SOGAZ PROFMEDICINA LLC
CHAI WAN FAMILIES CLINIC
POK OI HOSPITAL
Temporary Specimen Collection Centre
[truncated: 10,299 more rows]

## Sheet: Supplementary Table 12
Supplementary Table 12. An acknowledgement table for all submission laboratories contributed to sharing sequences.
Hubei Provincial CDC
Department of Medical Sciences, Ministry of Public Health, Thailand; Thai Red Cross Emerging Infectious Diseases - Health Science Centre; Department of Disease Control, Ministry of Public Health, Thailand
National Institute for Viral Disease Control and Prevention, China CDC
Shanghai Public Health Clinical Center & School of Public Health, Fudan University, Shanghai, China
Department of Microbiology, Zhejiang Provincial CDC
Department of Microbiology, Guangdong Provincial CDC
University of Hong Kong-Shenzhen Hospital
Division of Viral Diseases, CDC
IL Department of Public Health Chicago Laboratory
Institute of Pathogen Biology, Chinese Academy of Medical Sciences & Peking Union Medical College; Vision Medicals Co., Ltd
Institute of Pathogen Biology, Chinese Academy of Medical Sciences & Peking Union Medical College
Institute of Pathogen Biology, Chinese Academy of Medical Sciences & Peking Union Medical College; China National Center for Bioinformation
Centers for Disease Control (Taiwan)
State Key Laboratory of Virology, Wuhan University
Guangdong Provincial Center for Diseases Control and Prevention
Shenzhen Key Laboratory of Pathogen and Immunity, National Clinical Research Center for Infectious Disease, Shenzhen Third People's Hospital
National Reference Center for Viruses of Respiratory Infections, Institut Pasteur, Paris
CAS Key Laboratory of Special Pathogens and Biosafety and Center for Emerging Infectious Diseases, Wuhan Institute of Virology, Chinese Academy of Sciences
BGI PathoGenesis Pharmaceutical Technology Co., Ltd; China CDC; Shandong First Medical University & Shandong Academy of Medical Sciences; Hubei Provincial CDC
Department of Microbiology and Immunology, The University of Melbourne at The Peter Doherty Institute for Infection and Immunity
China CDC; Shandong First Medical University & Shandong Academy of Medical Sciences; Hubei Provincial CDC; BGI PathoGenesis Pharmaceutical Technology Co., Ltd
National Public Health Laboratory
Respiratory Virus Unit, Microbiology Services Colindale, PHE
Department of Virology, University of Helsinki and Helsinki University Hospital, Helsinki, Finland
Microbiology Detection, Hangzhou CDC
Pathogen Discovery, Respiratory Viruses Branch, Division of Viral Diseases, Centers for Dieases Control and Prevention
Korea Centers for Disease Control & Prevention (KCDC) Center for Laboratory Control of Infectious Diseases Division of Viral Diseases
Hangzhou CDC
Public Health Virology Laboratory
NSW Health Pathology - Institute of Clinical Pathology and Medical Research; Westmead Hospital; University of Sydney
KU Leuven, Clinical and Epidemiological Virology
Programme in Emerging Infectious Diseases, Duke-NUS Medical School
Chongqing Municipal CDC, Chongqing, China
National Institute for Viral Disease Control and Prevention, China CDC, Beijing, China
National Institute for Viral Disease Control & Prevention, CCDC
National Reference Center for Viruses of Respiratory Infections, Institut Pasteur, Paris, France
National Influenza Center - National Institute of Hygiene and Epidemiology (NIHE)
NSW Health Pathology - Institute of Clinical Pathology and Medical Research; Centre for Infectious Diseases and Microbiology Laboratory Services; Westmead Hospital; University of Sydney
Department of Clinical Diagnostics, Macrogen
Yunnan Center for Disease Control Prevention, Institute for Acute Communicable Disease Prevention and Control
Microbial Genomics Core Lab, National Taiwan University Centers of Genomic and Precision Medicine
National Institute for Viral Disease Control & Prevention, China CDC
CNR Virus des Infections Respiratoires - France SUD
Pathogen Genomics Center, National Institute of Infectious Diseases
Laboratory of Virology, INMI Lazzaro Spallanzani IRCCS
National Public Health Laboratory, National Centre for Infectious Diseases
National Public Health Laboratory, National Centre for Infectious Diseases
National Centre for Infectious Diseases, National Centre for Infectious Diseases
Fujian CDC
Laboratoire Virpath, CIRI U111, UCBL1, INSERM, CNRS, ENS Lyon
Laboratoire Virpath, CIRI U111, UCBL1, INSERM, CNRS, ENS Lyon
Virology Unit, Institut Pasteur du Cambodge (Sequencing done by: Jessica E Manning/Jennifer A Bohl at Malaria and Vector Research Research Laboratory, National Institute of Allergy and Infectious Diseases and Vida Ahyong from Chan-Zuckerberg Biohub)
Taiwan Centers for Disease Control
Key Laboratory of Human Diseases Comparative Medicine, Institute of Laboratory Animal Science, CAMS&PUMC
Unit for Laboratory Development and Technology Transfer, Public Health Agency of Sweden
Jiangsu Provincial Center for Disease Control & Prevention
Pathogen Discovery, Respiratory Viruses Branch, Division of Viral Diseases, Centers for Dieases Control and Prevention
School of Public Health, The University of Hon g Kong
The University of Hong Kong
Technology Centre, Guangzhou Customs
Takayuki Hishiki Kanagawa Prefectural Institute of Public Health, Department of Microbiology, Kanagawa, Japan
BCCDC Public Health Laboratory
Department of Virology Faculty of Medicine, Medicum University of Helsinki
Seattle Flu Study
Virology Laboratory, Scientific Department, Army Medical Center
Instituto de Diagnostico y Referencia Epidemiologicos (INDRE)
National Microbiology Laboratory
Ontario Agency for Health Protection and Promotion (OAHPP)
Instituto Adolfo Lutz, Interdisciplinary Procedures Center, Strategic Laboratory
Hospital Israelita Albert Einstein
Department of Microbiology, Institute for Viral Diseases, College of Medicine, Korea University
UW Virology Lab
Infectious Disease Control Center, CDC of PLA
MRC-University of Glasgow Centre for Virus Research
University of Washington Virology Lab
Seattle Flu Study
Department of microbiology laboratory,Anhui Provincial CDC
Center of Medical Microbiology, Virology, and Hospital Hygiene
Laboratorio di Microbiologia e Virologia, Universit Vita-Salute San Raffaele, Milano
African Centre of Excellence for Genomics of Infectious Diseases (ACEGID), Redeemer's University, Ede, Osun State, Nigeria
Public Health Wales Microbiology Cardiff
Chiu Laboratory, UCSF-Abbott Viral Diagnostics and Discovery Center, University of California, San Francisco
Erasmus Medical Center
Chiu Laboratory, UCSF-Abbott Viral Diagnostics and Discovery Center, University of California, San Francisco
UW Virology Lab
Department of Virology, Faculty of Medicine, University of Helsinki, Helsinki, Finland
Instituto Nacional de Saude (INSA)
Weifang CDC
Fudan University
Chiu Laboratory UCSF-Abbott Viral Diagnostics and Discovery Center University of California, San Francisco
Chiu Laboratory UCSF-Abbott Viral Diagnostics and Discovery Center
Instituto Adolfo Lutz, Interdiciplinary Procedures Center, Strategic Laboratory
Guangdong Provincial Institution of Public Health
Tokyo Metropolitan Institute of Public Health, Department of Microbiology
Division of Viral Diseases, CDC, 1600 Clifton Rd NE, Atlanta, GA 30033, USA
Programme in Emerging Infectious Diseases, Duke-NUS Medical School
MSHS Pathogen Surveillance Program
State Veterinary Institute Prague
UCD National Virus Reference Laboratory
Department of Infection, Immunity and Cardiovascular Disease, The Florey Institute, The Medical School, University of Sheffield
Public Health Laboratory, Minnesota Department of Health, 601 Robert St N, Saint Paul, MN 55164, USA
Center of Medical Microbiology, Virology, and Hospital Hygiene, University of Duesseldorf
School of Public Health, The University of Hong Kong
Bundeswehr Institute of Microbiology
Instituto de Salud Publica de Chile
UCD National Virus Reference Laboratory
Instituto Oswaldo Cruz FIOCRUZ - Laboratory of Respiratory Viruses and Measles (LVRS)
Departments of Pathology and Medicine, New York University School of Medicine
Pathogen Sequencing Lab, National Institute for Biomedical Research (INRB)
Andersen Lab, The Scripps Research Institute
the First Affiliated Hospital of Guangzhou Medical University & BGI-Shenzhen
The First Affiliated Hospital of Guangzhou Medical University & BGI-Shenzhen
Beijing Institute of Microbiology and Epidemiology
Gorgas Memorial Institute for Health Studies
KU Leuven, Clincal and Epidemiological Virology
Hpitaux universitaires de Genve Laboratoire de Virologie
Hpitaux universitaires de Genve Laboratoire de Virologie
Utah Public Health Laboratory
Department of Laboratory Medicine, Lin-Kou Chang-Gung Memorial Hospital, No. 5, Fu-Shing St., Taoyuan 333, Taiwan
Department of Immunology, The Scripps Research Institute, 10550 N Torrey Pines Rd, La Jolla, CA 92037-1000, USA
Microbiology and Immunology department, Pasteur institute in Ho Chi Minh city, Pasteur Street, Ho Chi Minh, Ho Chi Minh 72408, Viet Nam
Sequencing and Bioinformatics Service & Molecular Epidemiology Laboratory, FISABIO-Public Health, Av.Catalunya, 21, Valencia, Valencia 46020, Spain
BCCDC Public Health Laboratory
Laboratory Medicine, University of Washington, 1100 Fairview Ave N, PO Box 19024, E5-110, Seattle, WA 98109, USA
Virology Department, Royal Infirmary of Edinburgh, NHS Lothian
R. G. Lugar Center for Public Health Research, National Center for Disease Control and Public Health (NCDC) of Georgia.
ViFU
State Key Laboratory for Diagnosis and Treatment of Infectious Diseases, National Clinical Research Center for Infectious Diseases, First Affiliated Hospital, Zhejiang University School of Medicine, Hangzhou, China. 310003
Department of Laboratory Medicine, Lin-Kou Chang Gung Memorial Hospital, Taoyuan, Taiwan
Laboratorio de Referencia Nacional de Biotecnologia y Biologia Molecular.Instituto Nacional de Salud.Peru
Instituto Adolfo Lutz, Interdiciplinary Procedures Center, Strategic Laboratory
Statens Serum Institute
State Key Laboratory for Diagnosis and Treatment of Infectious Diseases, National Clinical Research Center for Infectious Diseases, First Affiliated Hospital, Zhejiang University School of Medicine, Hangzhou, China 310003
National Research Center for Translational Medicine (Shanghai), Ruijin Hospital affiliated to Shanghai Jiao Tong University School of Medicine & Shanghai Public Health Clinical Center
Victorian Infectious Diseases Reference Laboratory and Microbiological Diagnostic Unit Public Health Laboratory, Doherty Institute
Department of Microbiology, Faculty of Medicine, Chinese University of Hong Kong, Hong Kong SAR, China
Grubaugh Lab - Yale School of Public Health
Bioinformatics Research Group, Szentgothai Research Centre, University of Pcs
National Influenza Center, National Institute of Hygiene and Epidemiology (NIHE)
Dasman Diabetes Institute
Sequencing and Bioinformatics Service and Molecular Epidemiology Research Group. FISABIO-Public Health
Sequencing and Bioinformatics Service and Molecular Epidemiology Research Group. FISABIO-Public Health
ViroGenetics - BSL3 Laboratory of Virology; Human Genome Variation Research Group & Genomics Centre MCB; Bioinformatics Research Group Department of Virology
Saitama Medical University
Department of Infection, Immunity and Cardiovascular Disease, The Florey Institute, The Medical School, University of Sheffield
Charite Universitaetsmedizin Berlin, Institute of Virology
Bioinformatics Research Group, Szentgothai Research Centre
Malaysia Genome Institute
Department of Pathology and Medicine, New York University School of Medicine
Malaysia Genome Institute
Instituto de Salud Carlos III
GIGA Medical Genomics
GIGA Medical Genomics
Laboratorio de Ecologia de Doencas Transmissiveis na Amazonia, Instituto Leonidas e Maria Deane - Fiocruz Amazonia
Hong Kong Department of Health
Department of Health Technology and Informatics, Faculty of Health and Social Science, The Hong Kong Polytechnic University
Institute of Medical Biology, Chinese Academy of Medical Sciences and Peking Union Medical College, No. 935, Jiao Ling Road, Kunming, Yunnan 650118, China
National University of Sciences and Technology (NUST), Islamabad
Minnesota Department of Health, Public Health Laboratory
University of Wisconsin-Madison AIDS Vaccine Research Laboratories
Chiu Laboratory, University of California, San Francisco
Wuhan Institute of Virology, Chinese Academy of Sciences
Ministry of Health Turkey
Pathogen Sequencing Lab, National Institute for Biomedical Research (INRB)
Laboratory of Infectious Diseases, Department of Biomedical and Clinical Sciences L. Sacco, University of Milan
Institute of Microbiology, Universidad San Francisco de Quito
Norwegian Institute of Public Health
Norwegian Institute of Public Health, Department of Virology
Norwegian Institute of Public Health, Department of Virology
Virology and Legal Medicine Laboratories, Department of Biomedical Sciences and Public Health, University Politecnica delle Marche
Laboratoire Nationale de Sant, Microbiology, Epidemiology and Microbial Genomics
deCODE genetics
Institute of Virology, Biomedical Research Center of the Slovak Academy of Sciences, Bratislava; Comenius University Science Park, Bratislava
Institute of Virology, Biomedical Research Center of the Slovak Academy of Sciences, Bratislava; Comenius University Science Park, Bratislava
Microbiology Detection Department, Hangzhou CDC, Mingshi Road 568, Hangzhou, Zhejiang 310021, China
Department of Medical Microbiology
Department of Medical Microbiology, Faculty of Medicine, University of Malaya
Instituto Nacional de Salud, Universidad Cooperativa de Colombia, Instituto Alexander von Humboldt, Imperial College-London, London School of Hygiene & Tropical Medicine
Bioinformatics Laboratory / LNCC
Bioinformatics Laboratory - LNCC
Bioinformatics Laboratory
Hospital Universitario La Paz
Hospital Universitario La Paz
Department of Medical Microbiology, Faculty of Medicine, University of Malaya
Kabara Cancer Research Institute
Institut Pasteur de Dakar
Istituto Zooprofilattico Sperimentale dell'Abruzzo e del Molise
Istituto Zooprofilattico Sperimentale dell'Abruzzo e del Molise G.Caporale
Istituto Zooprofilattico Sperimentale dell'Abruzzo e Molise G.Caporale
Instituto Nacional de Salud Universidad Cooperativa de Colombia Instituto Alexander von Humboldt Imperial College-London London School of Hygiene & Tropical Medicine
Istituto Zooprofilattico Sperimentale dell'Abruzzo e del Molise G. Caporale
Public Health Ontario Laboratories
University Hospital Basel, Labormedizin
University Hospital Basel, Clinical Bacteriology
IrsiCaixa AIDS Research Lab
University Hospital Basel, Clinical Virology
Pathogen Discovery, Respiratory Viruses Branch, Division of Viral Diseases, CDC
Direccion de Investigacion en Salud Publica, Instituto Nacional de Salud, Avenida calle 26 No. 51-20 - Zona 6 CAN, Bogota, Bogota 111321, Colombia
University of Wisconsin Madison, AIDS Vaccine Research Laboratories
Respiratory Viruses Unit, Microbiology Department, Vall d'Hebron University Hospital, Passeig Vall d'Hebron 119-129, Barcelona, Catalonia 08035, Spain
VA DCLS
Virginia Division of Consolidated Laboratories
Kanagawa Prefectural Institute of Public Health; 1-3-1 Shimomachiya, Chigasaki, Kanagawa 253-0087, Japan
University Institute of Biochemistry and Biotechnology, Pir Mehr Ali Shah Arid Agriculture University Rawalpindi, Shamsabad, Murree Road, Rawalpindi, Punjab 46300, Pakistan
Israel Institute for Biological Research
Department of Health Technology and Informatics, Faculty of Health and Social Science, The Hong Kong Polytechnic University
INMI Lazzaro Spallanzani IRCCS
Division of Consolidated Laboratory Services
Onderzoeksgroep Virologie
Onderzoeksgroep Virologie
Instituto Gulbenkian de Cincia
Instituto Gulbenkian de Cincia
Grubaugh Lab - Yale School of Public Health
Laboratoire National de Sant, Microbiology, Epidemiology and Microbial Genomics
Bergthaler laboratory, CeMM Research Center for Molecular Medicine of the Austrian Academy of Sciences
Charite Universitatsmedizin Berlin, Institute of Virology
Department of General Services, Division of Consolidated Laboratory Services, 600 N 5th Street, Richmond, VA 23219, USA
Microbiological Diagnostic Unit Public Health Laboratory
Division of Consolidated Laboratories
Center for Devices and Radiological Health, US Food and Drug Administration, 10903 New Hampshire Avenue, Silver Spring, MD 20993-0002, USA
Biochemistry and Molecular Biology, Israel Institute for Biological Research, Reuven 24, Ness Ziona 74100, Israel
Fuyang city CDC
Victorian Infectious Diseases Reference Laboratory and Microbiological Diagnostic Unit Public Health Laboratory, Doherty Institute
WHO National Influenza Centre Russian Federation
Centers for Disease Control, R.O.C. (Taiwan)
Department for Virology, Molecular Biology and Genome Research, R. G. Lugar Center for Public Health Research, National Center for Disease Control and Public Health (NCDC) of Georgia.
Institute of Microbiology and Immunology, Faculty of Medicine, University of Ljubljana
Alaska State Public Health Virology Laboratory
PathWest Laboratory Medicine WA
Department of Microbiology, PathWest QEII Medical Centre
Department of Microbiology, PathWest QEII Medical Centre
Hospital Universitario 12 de Octubre
Hospital Universitario 12 de Octubre
Hangzhou Center for Diseases Control and Prevention
Jiangxi Province CDC
Center for Global Health, University of New Mexico Health Sciences Center
Pathogenic Microorganisms Variability Laboratory
Clinical Diagnostics Laboratory, Diagnostic & Experimental Pathology, Lilly Research Laboratories
Clinical Diagnostics Laboratory, Diagnostic & Experimental Pathology, Lilly Research Laboratories
Microbiology and Immunology, University of North Carolina, 450 West Drive, Chapel Hill, NC 27514, USA
KRISP, KZN Research Innovation and Sequencing Platform
KRISP, KZN Research Innovation and Sequencing Platform
Bureau of Laboratories, Michigan Department of Health and Human Services, 3350 N Martin Luther King Jr Blvd, Lansing, MI 48906, USA
Latvian Biomedical Research and Study Centre
The Ohio State University-James Molecular Lab at Polaris
Indian Council of Medical Research-National Institute of Virology, Microbial Containment Complex
The Ohio State University James Molecular lab
Laboratoire National de Sante, Microbiology, Epidemiology and Microbial Genomics
WACCBIP, University of Ghana
Dasman diabetes Institute
Zhejiang Provincial CDC
Virology, National Veterinary College of Toulouse, 23 Chemin des Capelles, Toulouse 31076, France
Human Genetic Research Center, Kawsar Biotech Company, Majlesi St, Valiasr Ave, Tehran 1595645513, Iran
Guangzhou Eighth People's Hospital, Guangzhou, China
Institute of Microbiology Universidad San Francisco de Quito
Dept. OPA, Beijing Institute of Microbiology and Epidemiology, 20 Dongda Street, Fengtai District, Beijing, Beijing 100071, China
Laboratory of Virology, INMI Lazzaro Spallanzani IRCCS, via Portuense 292, Rome 00149, Italy
COVID-19 Network Investigations (CONI) Alliance
Instituto Nacional de Enfermedades Respiratorias
Alaska State Virology Laboratory
Indian Council of Medical Research-National Institute of Virology, Microbial Containment Complex
Instituto de Diagnstico y Referencia Epidemiolgicos
Arizona State University
Instituto de Diagnstico y Referencia Epidemiologicos
Instituto de Diagnostico y Referencia Epidemiologicos
Laboratorio Central de Epidemiologa-DLVIE / Laboratorio de Secuenciacin-Centro de Instrumentos. Instituto Mexicano del Seguro Social
Sequencing Core Facility, National Institute for Communicable Diseases, 1 Modderfontein Road, Johannesburg, Gauteng 2131, South Africa
Department of Microbiology, Erciyes University, Yeni Dogan District, Turhan Baytop Street No:1, Kayseri 38280, Turkey
Department of Medicine, Democritus University of Thrace, University Campus, Alexandroupolis 68100, Greece
Unit for Biological Agents, Department for CBRN Defence and Security, Swedish Defence Research Agency
Bureau of Laboratories
Center of Medical Microbiology, Virology, and Hospital Hygiene, University of Duesseldorf
Public Health Agency of Canada - National Microbiology Laboratory
Wadsworth Center, New York State Department of Health
Laboratory of Molecular Genetics
COG-UK Consortium
Wadsworth Center, New York State Department.of Health
Laboratory of Molecular Genetics, 2nd Faculty of Medicine, Charles University in Prague, Prague, Czech Republic
Laboratory of Molecular Genetics, 2nd Faculty of Medicine, Charles University in Prague, Prague, Czech Republic
Department of Health, Utah Public Health Laboratory, 4431 2700 W, SLC, UT 84129, USA
Instituto Nacional de Ciencias Medicas y Nutricion Salvador Zubiran
Instituto Nacional de Ciencias Medicas y Nutricion
The National Laboratory of Health, Environment and Food, Maribor, Slovenia
Gujarat Biotechnology Research Centre, Sixth floor, Block B&D, MS Building, Gh Road, Sector-11, Gandhinagar, Gujarat 382010, India
Gujarat Biotechnology Research Centre, Gandhinagar
Microbial Genomics Laboratory, Institut Pasteur Montevideo, Uruguay
Microbial Genomics Laboratory, Institut Pasteur Montevideo
Worobey Lab on behalf of the Arizona COVID-19 Genomics Union
TGen North
Laboratory of Virology
Institute of Applied Biotechnologies a.s.
BioInfoExperts, LLC
TSGH-CP molecular lab
TSGH-CP molecular lab
Microbiological Diagnostic Unit Public Health Laboratory and Victorian Infectious Diseases Reference Laboratory, Doherty Institute
Clinical Laboratory, Hospital Israelita Albert Einstein, Av. Albert Einstein, 627/701, Sao Paulo, SP 05652-000, Brazil
Genomic Laboratory (GLAB), Istanbul Technical University
Biomedical Research Center (BRC)
Mason Lab
Unit for Biological Agents, Department for CBRN Defence and Security, Swedish Defence Research Agency
UNMC COVID-19 Response Team
Laboratory of Recombinant Vaccines
Microbiology, The University of Hong Kong, Block T Queen Mary Hospital Pok Fu Lam Road, Hong Kong, China
BioInfoExperts, LLC, 718 Bayou Lane, Thibodaux, LA 70301, USA
Centre for Dengue Research
FSBSI Chumakov Federal Scientific Center for Research and Development of Immune-and-Biological Products of Russian Academy of Sciences & NRC Kurchatov institute
ARGO Open Lab Platform for Genome Sequencing
ARGO Open Lab Platform for Genome sequencing
SRC VB Vector, Collection of microorganisms Department.
State Research Center of Virology and Biotechnology VECTOR, Department of Collection of Microorganisms
ViroGenetics - BSL3 Laboratory of Virology; Human Genome Variation Research Group & Genomics Centre MCB; Bioinformatics Research Group
Chan-Zuckerberg Biohub
BGI-shenzhen & The First Affiliated Hospital of Guangzhou Medical University
The Public Health Agency of Sweden
University Hospitals of Geneva Laboratory of Virology
Istituto Zooprofilattico Sperimentale dell'Abruzzo e Molise G. Caporale
Department of Clinical Laboratory, the First People's Hospital of Yunnan Province
Sequencing and Bioinformatics Service FISABIO-Public Health
Albertsen lab, Department of Chemistry and Bioscience, Aalborg University, Denmark
Laboratory for advanced genomics
Instituto Octvio Magalhes / Fundao Ezequiel Dias (IOM/Funed)
Tokyo Metropolitan Institute of Public Health, Department of Microbiology; 3-24-1, Hyakunin-cho, Shinjuku-ku, Tokyo 169-0073, Japan
Dept. of Pediatrics and Dept. Medical Microbiology, 2nd Faculty of Medicine, Charles University in Prague, V Uvalu 84, Prague, CZ 15006, Czech Republic
Department of InspectionCDC of Lishui
Andersen lab at Scripps Research
James Molecular Lab - OSUWMC
Molecular Pathology Division, Department of Pathology, Hong Kong Sanatorium & Hospital
Department of Microbiology, The University of Hong Kong, 21/F, Block T, Queen Mary Hospital, 102 Pokfulam Road, Pokfulam, Hong Kong 518000, China
Geelong Centre for Emerging Infectious Diseases
National Institute for Communicable Diseases of the National Health Laboratory Service
Institute for Medical Research Infectious Disease Research Centre, National Institutes of Health, Ministry of Health Malaysia
Institute for Medical Research, Infectious Disease Research Centre, National Institutes of Health, Ministry of Health Malaysia
Research Institute for Tropical Medicine
National Institute of Biomedical Genomics
Hellenic Pasteur Institute, Public Health Laboratories, Unit of Bioinformatics and Applied Genomics
Microbiological Diagnostic Unit Public Health Laboratory and Victorian Infectious Diseases Reference Laboratory, The Peter Doherty Institute for Infection and Immunity
Center for Disease prevetion and Control of PLA
Center of Scientific Excellence for Influenza Viruses,National Research Centre (NRC), Egypt.
Center of Scientific Excellence for Influenza Viruses, National Research Centre (NRC), Egypt.
Thai National Influenza Center, Department of medical Science, Ministry of Public Health, Thailand
National Institute of Health. Department of medical Sciences, Ministry of Public Health, Thailand
Institut Pasteur, Laboratory for Urgent Response to biological Threats
Data Science, Chan-Zuckerberg Biohub, 499 Illinois St, San Francisco, CA 94158, USA
The First People's Hospital of Yunnan Province, Medical Faculty of Kunming University of Science and Technology, Department of Clinical Laboratory, No. 157, Jinbi Road, Xishan District, Kunming, Yunnan 650032, China
Philippine Genome Center
The National Institute of Public Health Center for Epidemiology and Microbiology
Laboratoire de virologie - cole Nationale Vtrinaire de Toulouse
The Department of Infectious Disease Prevention and Control, Henan Provincial CDC, The Agricultural South Road Road, Zhengzhou, Henan 450016, China
Virus Research Laboratory, Department of Zoology, Osmania University, Tarnaka, Hyderabad, Telengana 500007, India
Microbial Genome Sequencing Center
Laboratory of Applied Genetics
Gujarat Biotechnology Research Centre
NCDC/CSIR-IGIB
Al Jalila Childrens Hospital
Al Jalila Genomics Center
Istituto Zooprofilattico Sperimentale dellAbruzzo e Molise G. Caporale
Houston Methodist Hospital
School of Public Health, The University of Hong Kong, 21 Sassoon Road, Pokfulam, Hong Kong
Virus Research Laboratory, Department of Zoology, Osmania University,Hyderabad,India
Department of Microbiology, Gandhi Medical College and Hospital, Secendrabad, Hyderabad
Department of Microbiology, Gandhi Medical College and Hospital, Secendrabad, Hyderabad, India
Philippine Genome Center, University of the Philippines System
Institute of Tropical Medicine
Laboratory of Biology, Department of Medicine, Democritus University of Thrace
National Institute for Viral Disease Control and Prevention, China CDC, Yunnan Provincial CDC
VETAL Animal Health Products Company, BSL3+ Production Laboratuary /Turkey
Eijkman Institute for Molecular Biology, Ministry of Research and Technology/National Agency for Research and Innovation
Central Virology Laboratory, Israel Ministry of Health
Oxford University Clinical Research Unit, Hanoi, Vietnam
Oxford University Clinical Research Unit, Hanoi, Vietnam
Smith Laboratory, Centre de Recherche CHU Sainte-Justine
Center for Diagnostics, Institute of Medical Microbiology, Virology and Hygiene, Martinistr. 52, Hamburg 20251, Germany
Environmental and Global Health, University of Florida - Gainesville, 1225 Center Drive, Room 4155, Gainesville, FL 32610, USA
Laboratory of Genomics & Bioinformatics, Institute of Immunology and Experimental Therapy, Polish Academy of Sciences
Public Health Virology Laboratory, Forensics and Scientific Services, Queensland Health
Public Health Virology Laboratory, Forensic and Scientific Services, Queensland Health
Department of Neurovirology, National Institute of Mental Health and Neuroscience (NIMHANS)
Microbial Genome Sequencing Center, Microbial Genomic Epidemiological Laboratory
Florida Bureau of Public Health Laboratories
Neurovirology, National Institute of Mental Health and Neurosciences, Hosur Road, Bangalore, Karnataka 560029, India
Microbiological Diagnostic Unit Public Health Laboratory and Victorian Infectious Diseases Reference Laboratory, The Peter Doherty Institute for Infection & Immunity
National Institute for Communicable Disease Control and Prevention (ICDC) Chinese CDC (China CDC)
Genomics and Computational Biology Lab, Scientific Research Institute of Physical-Chemical Medicine, FMBA of Russia
Bioinfoexperts, LLC
Bio Info Experts, Bio Info Experts, 718 Bayou Lane, Thibodaux, LA 70301, USA
Institute of Tropical Disease, Universitas Airlanga
Institute of Tropical Disease, Universitas Airlangga
Diagnostic- and Research Institute of Pathology, Medical University of Graz
Laboratory for Functional Genome Analysis, Dept. Genomics, Gene Center of the LMU Munich
Veterinary Specialized Institue Kraljevo
Bioinformatics and Genomics Department, Naval Medical Research Center Biological Defense Research Directorate, 8400 Research Plaza, Frederick, MD 21702, USA
State Key Laboratory of Respiratory Disease, National Clinical Research Center for Respiratory Disease, Guangzhou Institute of Respiratory Health, the First Affiliated Hospital of Guangzhou Medical University, National Clinical Research Center for Respiratory Disease, No. 195 Dongfeng Xi road, Yuexiu district, Guangzhou, China 510182, China
Faculty of Medicine, Chulalongkorn University, Rama IV Rd, Bangkok 10330, Thailand
Pathogen Genomics Lab King Abdullah University of Science and Technology(KAUST)
Oregon SARS-CoV-2 Genome Sequencing Center
Keio University School of Medicine
Department of Veterinary Biotechnalogy, College of Veterinary Science, Rajendranagar, PV Narsimha Rao Telengana Veterinary University
Institut Pasteur CIBU / ERI
Institut Pasteur CIBU /ERI
Child Health Research Lab
Laboratory Diagnostic, Veterinary Specialized Institute Kraljevo, Zicka 34, Kraljevo 360103, Serbia
Microbiological Diagnostic Unit Public Health Laboratory (MDU-PHL) and Victorian Infectious Diseases Reference Laboratory (VIDRL), The Peter Doherty Institute for Infection and Immunity, 792 Elizabeth Street, Melbourne, Vic 3000, Australia
Molecular Infectious Disease, Quest Diagnostics, 33608 Ortega Hwy, San Juan Capistrano, CA 92675, USA
Wellcome Sanger Institute for the COG-UK Consortium
Kawsar Human Genetic Research Center
Kawsar Human Genetic Research Company
University of Minnesota Genomics Center
CTMR, Karolinska Institutet, Stockholm, Sweden
Facultad de Ciencias (Seccin Gentica Evolutiva, Seccin Virologa).
Department of Medicine, Democritus University of Thrace, Alexandroupolis, 68100, Department of Medicine, National and Kapodistrian University of Athens, University Campus, Athens 11527, Greece
Ozer Lab
Institute of Human Virology, Zhongshan School of Medicine, Sun Yat-sen University
Hospital Universitari Vall d'Hebron
Naval Medical Research Center Biological Defense Research Directorate
Virology, Institute for Medical Virology, Paul Ehrlich St. 40, Frankfurt 60590, Germany
Alaska State Virology Laboratory, 1051 Sheenjek Dr, Fairbanks, AK 99709, USA
Genomic platform, APHP, 51 avenue du Marechal de Lattre Tassiny, Creteil 94000, France
Virology Unit, Agrobiodiversity and Biotechnology Project, CIAT - International Center for Tropical Agriculture, Km 17 Recta Cali-Palmira, Palmira, Valle del Cauca 76520000, Colombia
Takayuki Hishiki Kanagawa Prefectural Institute of Public Health
DNA Solution Ltd
DNA Solution Ltd.
Cantacuzino Institute
Tejgaon College bmb lab
Department of Respiratory and Critical Care Medicine, Peking University People's Hospital, No. 11 Xizhimen South Street, Xicheng District, Beijing 100044, China
Department for Virology, Molecular Biology and Genome Research, R. G. Lugar Center for Public Health Research, National Center for Disease Control and Public Health (NCDC) of Georgia.
Michigan Department of Health and Human Services, Bureau of Laboratories
Central Virology Laboratory
Stern Lab
CSIR-Centre for Cellular and Molecular Biology
Grupo de Investigaciones Microbiolgicas-UR (GIMUR), Departamento de Biologa, Facultad de Ciencias Naturales, Universidad del Rosario, Bogot, Colombia Instituto Nacional de Salud, Bogot, Colombia Icahn School of Medicine at Mount Sinai, New York, USA
Division of Infectious Diseases, Department of Medicine, CZ Biohub, UCSF, 499 Illinois St, San Francisco, CA 94158, USA
Respiratory Viruses Branch, CDC, 1600 Clifton Rd, Atlanta, GA 30329, USA
Environmental and Global Health
National Key Laboratory of Gene Technology, Institute of Biotechnology, Vietnam Academy of Science and Technology
National Laboratory for Health, Environment and Food
Department of Virology, University of Helsinki, Haartmaninkatu 3, Helsinki 00280, Finland
Department of Virology, Charite - Universitaetsmedizin Berlin, Chariteplatz 1, Berlin, Berlin 10117, Germany
The University of Hong Kong
National Institute of Biotechnology
Institute of Human Genetics, Polish Academy of Sciences
Laboratoire de sant publique du Qubec
Basic and Applied Research on Jute Project
Institute of Genomics Core Facility, University of Tartu
Rafik Hariri University Hospital
Jamil-ur-Rahman Center for Genome Research, Dr. Panjwani Center for Molecular Medicine and Drug Research, International Center for Chemical and Biological Sciences, University of Karachi, University Road, Karachi, Sindh 75270, Pakistan
OUCRU/HTD
Department of Laboratory Medicine and Molecular Diagnostics, Sunnybrook Health Sciences Centre
DNA Solution Ltd. L-5
Pathology and Laboratory Medicine, UW-Madison, 555 Science Drive, Madison, WI 53711, USA
Evandro Chagas Institute
State Key Laboratory of Biotherapy of Sichuan University
MRC/UVRI & LSHTM UgandaResearch Unit
Infectious Disease, JHU SARS-CoV-2 Genome Sequencing, 3400 N. Charles St., Baltimore, MD 21218, USA
Hellenic Pasteur Institute, National Influenza Reference laboratory of Southern Greece & Unit of Bioinformatics and Applied Genomics
Department of Biosystems Science and Engineering, ETH Zrich
Cicin Sain lab, Helmholtz Centre for Infection Research
CUB Hopital Erasme Laboratoire d'Anatomie Pathologique
Beaconlab (Bioinformatics Evolution and Comparative Genomics lab), Dept of Biosciences, University of Milan
Beaconlab (Bioinformatics, Evolution and Comparative Genomics lab), Dept of Biosciences, University on Milan
FBIS SRC AMB
Federal Budget Institution of Science STATE RESEARCH CENTER FOR APPLIED MICROBIOLOGY & BIOTECHNOLOGY
1. ViroGenetics - BSL3 Laboratory of Virology, Maopolska Centre of Biotechnology, Jagiellonian University; 2. II Department of Internal Medicine, Faculty of Medicine, Jagiellonian University Medical College.
Instituto de diagnstico y Referencia Epidemiologicos (INDRE)
NIV Influenza
Widera/Toptan
Laboratory of Infectious Diseases Center of Beijing Ditan Hospital
SeqCOVID-SPAIN consortium/IBV(CSIC)
ICAR-National Institute of High Security Animal Diseases
Virginia DCLS
Science Department, SRCAMB, Building 1, Obolensk, Moscow region 142279, Russia
Laboratory Medicine, University of California San Francisco, 600-16th Street, San Francisco, CA 94158, USA
Research and Experiment Center, Meizhou People Hospital, 63 Huangtang Road, Meizhou, Guangdong 514031, China
Department of Medical Microbiology, Leiden University Medical Center, LUMC E4-P, room E-01-201m, Albinusdreef 2, Leiden 2333 ZA, The Netherlands
Microbiology & Immunology, University of North Carolina, 450 West drive, chapel hill, NC 27514, USA
Microbial Genomic Epidemiology Laboratory, University of Pittsburgh
Maryland Department of Health Laboratories Administration
RSE National Center for Biotechnology
National Center for Expertise, National Center for Biotechnology, Kazakhstan
National Center for Expertise, Kazakhstan National Center for Biotechnology, Kazakhstan
Laboratory of molecular-genetic research, National Center for Expertise, Kazakhstan National Center for Biotechnology, Kazakhstan
Laboratory of molecular-genetic research, National Center of Expertise, Kazakhstan National Center for Biotechnology, Kazakhstan
University of Zagreb, Centre for research and knowledge transfer in biotechnology
Piantadosi Lab, Emory Department of Pathology
Quest Diagnostics
Jiangsu Provincial CDC
Microbiology & Immunology, University of North Carolina, 450 West Drive, Chapel Hill, NC 27514, USA
National Institute for Public Health and the Environment (RIVM)
Veterinary Specialized Institute Kraljevo
CSIR Institute of Genomics and Integrative Biology
THSTI Bioassay laboratory
SEA Microbiome Unit, Faculty of Industrial Sciences & Technology, Universiti Malaysia Pahang
Genomic Research Lab, BCSIR
1. ViroGenetics - BSL3 Laboratory of Virology, Maopolska Centre of Biotechnology, Jagiellonian University; 2. II Department of Internal Medicine, Faculty of Medicine, Jagiellonian University Medical College; 3. Narodowy Instytut Zdrowia Publicznego Pastwowy Zakad Higieny (NIZP-PZH).
Dept. of Pediatrics and Dept. Medical Microbiology, 2nd Faculty of Medicine, Charles University in Prague, V Uvalu 84, Prague 15006, Czech Republic
BioInfoExperts, LLC, BioInfoExperts, LLC, 718 Bayou Lane, Thibodaux, LA 70301, USA
Department of Health, Utah Public Health Laboratory, 4431 2700 W, Salt Lake City, UT 84129, USA
Department of Microbiology, Zhejiang Provincial CDC, 3399 Binsheng Road, Hangzhou, Zhejiang 310051, P.R. China
Genomic Research Lab, Bangladesh Council of Scientific and Industrial Research, Dr. Qudrat-E-Khuda Road, Dhaka, VIC 1205, Bangladesh
VPRL
Sequencing and Bioinformatics Service and Molecular Epidemiology Research Group. FISABIO-Public Health, and SeqCOVID-Spain Consortium
Immunogenomics lab, Institute of Life Sciences, Bhubaneswar
Laboratory of Respiratory Viruses and Measles, Oswaldo Cruz Institute, FIOCRUZ
Institute of Environmental Science and Research (ESR)
Microbiological Diagnostic Unit Public Health Laboratory, The Peter Doherty Institute for Infection and Immunity
Sequencing and Bioinformatics Center
Army Medical and Veterinary Research Center
Oman-NIC
Microbiology laboratory- Sultan Qaboos University Hospital
Department ofMicrobiologyand Immunology- SQUH
Centogene AG
Johns Hopkins Hospital Department of Pathology
Bezmialem Vakif University, Medical School & Beykoz Institute of Life Sciences & Biotechnology
KEMRI-Wellcome Trust Research Programme/KEMRI-CGMR-C Kilifi
Department ofMicrobiologyand Immunology-SQUH
Centre For Biotechnology Research and Development, Kenya Medical Research Institute, Mbagathi Road, Nairobi 54840, Kenya
Centre For Biotechnology Research and Development, Kenya Medical Research Institute, Mbagathi Road, Nairobi 54840-00200, Kenya
Laboratorio specialistico UOC Ematologia - Ospedale San Francesco - ATS-ASSL Nuoro
Laboratorio specialistico UOC Ematologia - Ospedale San Francesco- ATS-ASSL Nuoro
Bioinformatics Division, National Institute of Biotechnology
Department ofMicrobiologyand Immunology
ANOUAL
Biosafety Department PCL3, Research and Medical Analysis Laboratory of GENDARMERIE ROYALE, Avenue Ibn Sina, Agdal, Rabat 10100, Morocco
Bundeswehr Institute of Microbiology, Bundeswehr Institute of Microbiology, Neuherbergstrasse 11, Munich 80937, Germany
KU Leuven, Rega Institute, Clinical and Epidemiological Virology
Charit Virology-University of Costa Rica
Center for Mathematical Modeling and Center for Genome Regulation. Santiago, Chile
Queen's Genomics Lab at Ongwanada (Q-GLO)
Infectious Disease Program, Broad Institute of Harvard and MIT, 75 Ames St, Cambridge, MA 02142, USA
Physiology, Istanbul Medeniyet University, Dumlupinar D100 Karayolu No:98, Istanbul 34720, Turkey
Zoonotic and Exotic infection Diseases Division, Harbin Veterinary Research Institute, CAAS
CSIR-IGIB/Max
Institute for Medical Research, Infectious Disease Research Centre, National Institutes of Health, Minis
Insititut Paasteur du Maroc
Group of Genomics and Postgenomic Technologies of Central Research Institute of Epidemilology
NGS Lab, DNA SOLUTION LTD., Panthapath, Dhaka, state 1205, Bangladesh
Bioinformatics Division, National Institute of Biotechnology, Ganakbari, Ashulia, Savar, Dhaka 1349, Bangladesh
Laboratory Diagnostic, Veterinary Specialized Institute Kraljevo, Zicka 34, Kraljevo 36103, Serbia
University of Warwick, for the COVID-19 Genomics (COG) UK Consortium
Contact:Ryota Kumagai Tokyo Metropolitan Institute of Public Health, Department of Microbiology; 3-24-1 Hyakunin-cho, Shinjuku-ku, Tokyo 169-0073, Japan URL :http://www.tokyo-eiken.go.jp/
Contact:Hiroyuki Asakura Tokyo Metropolitan Institute of Public Heaith, Department of Microbiology; 3-24-1 Hyakunincho, Shinjyuku, Tokyo 169-0073, Japan URL :http://www.tokyo-eiken.go.jp/
Department of Microbiology
MOLECULAR GENETICS, HUCA, GENETICA HUCA, OVIEDO, ASTURIAS 33011, Spain
University of Sarajevo Veterinary Faculty
University of Sarajevo, Veterinary Faculty
Clinical virology, Institut Pasteur de Tunis, 13 place Pasteur le belvedere BP: 74, Tunis, *Sans objet 1002, Tunisia
Director General, Nigerian Institute of Medical Research, 6, Edmund Crescent, Yaba, Lagos 101212, Nigeria
Institute of Human Genetics, Polish Academy of Sciences, Institute of Human Genetics, Polish Academy of Sciences, Strzeszynska 32, Poznan 60-479, Poland
Microbiology Division, SC DHEC, 8231 Parklane Rd, Columbia, SC 29223, USA
Microbiology Division
Inst. Hygiene
Department of Molecular Virology, Cyprus Institute of Neurology and Genetics
Department of Pathology and Laboratory Medicine, University of California Los Angeles
Alea Genetiki Centar
McMaster University
Ontario Institute for Cancer Research
Innovative Genomics Institute, UCB
National Genomics Core- Center for DNA Fingerprinting and Diagnostics (NGC-CDFD)- DBT's PAN-INDIA-1000 Genome consortium
Research and Medical Analysis Laboratory of Gendarmerie Royale
Alea Genetic Center
Washington University in St. Louis
Department of Immunology, The Scripps Research Institute, 10550 N Torrey Pines Rd, San Diego, CA 92122, USA
TSGH-CP molecular lab, Division of Clinical Pathology, Department of Pathology
Virus Research Laboratory, Department of Zoology, Osmania University, Hyderabad, India
Immunogenomics group, Institute of Life Sciences, Bhubaneswar
Molecular, Florida Bureau of Public Health Laboratories, 1217 N. Pearl Street, Jacksonville, FL 32202, USA
Zoontic and Exotic infection Diseases Division
Cedars-Sinai Medical Center, Molecular Pathology Laboratory of Department of Pathology & Laboratory Medicine and Genomic Core
Albert Einstein College of Medicine, Dept. of Microbiology & Immunology, Chandran lab
Innovative Genomics Institute, UC Berkeley
Computer Science and Engineering, University of Louisville, Duthie Center Room 208, Louisville, KY 40292, USA
Cancer Biology Department, National Cancer Institute, FOM EL-KHALIG, Cairo, EGYPT 11976, Egypt
Genomic Research Lab, Bangladesh Council of Scientific and Industrial Research, Dr. Qudrat-E-Khuda Road, Dhaka 1205, Bangladesh
Microbiology and Immunology, The Peter Doherty Institute for Infection and Immunity, 792 Elizabeth Street, Melbourne, Vic 3000, Australia
Child Health Research Foundation
[Romania, Bucharest] National Institute for Infectious Diseases Prof. Dr. Matei Bal
Department of Virology, Public Health Laboratories Division, National Institute of Health
Department of Virology, Public Health Laboratories Division, National Institute of Health
Genomes & Disease, Center for Research in Molecular Medicine and Chronic Diseases, University of Santiago de Compostela
Environmental and Global Health, University of Florida, Gainesville, 1225 Center Drive, HPNP Bldg. Room 4155, Gainesville, FL 32610-0188, USA
Environmental and Global Health, University of Florida, Gainesville, 1225 Center Drive, HPNP Bldg. Room 4155, Gainesville, FL 32607, USA
Environmental and Global Health, University of Florida, Gainesville, 1225 Center Drive, HPNP Bldg. Room 4155, Gainesville, FL 32610, USA
Department of microbiology, the University of Hong Kong, 102 Pokfulam Road, Pokfulam, Hong Kong 999077, Hong Kong
Department of Microbiology, Second Military Medical University, 8 Panshan Road, Yangpu District, shanghai 200433, China
Laboratorio Specialistico - UOC Hematology, ASSL Nuoro, via Mannironi 1, Nuoro, Nuoro 08100, Italy
University of Washington Medical Center, Seattle Flu Study, 1959 NE Pacific Street, Seattle, WA 98195, USA
Special Infectious Agents Unit, King Fahd Medical Research Center, King Abdulaziz University, University St, Jeddah, Jeddah 21589, Saudi Arabia
Institute of Viral Disease Control and Prevention, China CDC
Human Genome Center
Laboratory of Cell Biology of viral infection, Unit INSERM-U944
Laboratory Cell Biology of Viral Infection-INSERM unit 944
Keio University Hospital
Wisconsin State Laboratory of Hygiene Communicable Disease Division
Virology, icddr, b, 68, Shaheed Tajuddin Ahmed Sarani, Dhaka, Dhaka 1212, Bangladesh
icddr, b, 68, Shaheed Tajuddin Ahmed Sarani, Dhaka, Dhaka 1212, Bangladesh
MRCG at LSHTM Genomics lab
Chinese CDC
Functional Genomic Platform/Service Analyses Biologique/UATRS/ Centre National Pour la Recherche Scientifique Et Technique (CNRST)
State Veterinary Institute Prague and The National Institute of Public Health
Rapid Response Team, Pasteur Institute of Iran, 12th Farvardin, Tehran 131943551, Iran
Israel Central Virology laboratory
Genome Center
Imperial College London
Utah Public Health Laboratory, Utah Public Health Laboratory Infectious Disease submission group, 4431 S 2700 W, Salt Lake City, UT 84129, USA
Microbiology, UNIVERSITY HOSPITAL DONOSTIA, PASEO DR BEGUIRISTAIN, SAN SEBASTIAN, GIPUZKOA 20014, Spain
Medical Ain Shams Research Institute (MASRI), Ain Shams University
Frana Lab
Defence Research & Development Establishment (DRDE)
Laboratoire de Recherche et d'Analyses Mdicales de la Gendarmerie Royale
National Laboratory of Virology, Szentgothai Research Centre
Laboratrio de Estudos de Vrus Emergentes - UNICAMP
Instituto de Medicina Tropical da Univesidade de So Paulo
Hritas
Laboratoire Sciences et Technologies de la Sant (STS) Institut Suprieur des Sciences de la Sant Universit Hassan 1er, Settat, Morocco
Defence Research & Development Establishment
Incubadora Venezolana de Ciencia, Venezuela / Instituto Nacional de Salud, Bogot, Colombia / Grupo de Investigaciones Microbiolgicas-UR (GIMUR), Departamento de Biologa, Facultad de Ciencias Naturales, Universidad del Rosario, Bogot, Colombia / Icahn School of Medicine at Mount Sinai, New York, USA
Department of Laboratory Medicine Tan Tock Seng Hospital
Charit-Universittsmedizin Berlin
Medical Genetics Department, Kocaeli University
National Influenza Centre for Northern Greece
National Influenza Centre for Nothern Greece
University of South Carolina Functional Genomics Core
Bioinformatics, Center for Genome Regulation (CRG), Av. Blanco Encalada 2085, 3rd floor., Santiago, Santiago 8320000, Chile
Data Science, CZ Biohub, 499 Illinois St, San Francisco, CA 94158, USA
National Centre for Biological Sciences
Beaconlab (Bioinformatics, Evolution and Comparative Genomics lab), Dept of Biosciences, University on Mila
Department of Biology and Wildlife, Alaska State Virology Laboratory, 1051 Sheenjek Dr, Fairbanks, AK 99709, USA
Microbiology, Koc University, Davutpasa Caddesi, Istanbul 34010, Turkey
Contact:Hiroyuki Asakura Tokyo Metropolitan Institute of Public Health, Department of Microbiology; hyakunincho3-24-1, Shinjyuku-ku, Tokyo 169-0073, Japan URL :http://www.tokyo-eiken.go.jp/
College of Veterinary Medicine, Chungnam National University, 220 Gung Dong, YuseongGu, Daejeon 34134, South Korea
Center for Genomics and System Biology, New York University, 12 Waverly Pl, New York, NY 10003, USA
National Key Laboratory of Gene Technology, Institute of Biotechnology (IBT)
University of Miami Immunology and Histocompatibility Laboratory
Breuer Lab, UCL
NRL-HIV
Microbial Genomics Laboratory, Institut Pasteur de Montevideo
Prof. Massimo Zollo CEINGE TASK-FORCE COVID19 - Regione Campania, CEINGE Biotecnologie Avanzate, Via G. Salvatore, 486, Naples 80145, Italy
VIDRL and MDU-PHL
MDU-PHL
BPHL, FLDOH, 1217 N Pearl St, Jacksonville, FL 32202, USA
Core Sequencing, Maryland Department of Health, 1, 1, MD 1, USA
Department of Emerging Infectious Diseases, Institute of Tropical Medicine, Nagasaki University
Robert Koch Institute, Bioinformatics MF1, Berlin, Germany
Center for Genomics and System Biology
Providence St. Joseph Health Molecular Genomics Laboratory
Medical Biotechnology Laboratory, Rabat Medical and Pharmacy School, Mohammed The Vth University in Rabat
Medical Microbiology, Leiden University Medical Center, Albinusdreef 2, Leiden, South Holland 2333ZA, Netherlands
Microbiology, Canterbury Health Laboratories, cnr Tuam St and Hagley Ave, Christchurch 8011, New Zealand
Centro de Desenvolvimento Tecnologico em Saude, Fundacao Oswaldo Cruz, Avenida Brasil, Rio de Janeiro, Rio de Janeiro 21040900, Brazil
Biocruces-Bizkaia
Lauring Lab, University of Michigan, Department of Microbiology and Immunology
Ginkgo Bioworks Clinical Laboratory
Biotechnologie, MedBiotech laboratory, faculty of medicine and pharmacy, rabat/ Mohamed V university rabat, Mohamed Belarbi El alaoui, Rabat 6203, Morocco
Communicable Disease Laboratory, Public Health Directorate, 1124, Manama 12, Bahrain
University of Ulsan College of Medicine and Asan Medical Center
Steininger Lab
Microbiology, Virology and Biemergency Laboratory-ASST FBF Sacco
CSL, Maryland Department of Health, 1, 1, MD 1, USA
Rapid Response Team
Prof. Massimo Zollo CEINGE TASK-FORCE COVID19 - Regione Campania
Stefan cel Mare, University Metagenomics lab
Stefan cel Mare University Metagenomics Lab
National Influenza Center, Bahrain
Oklahoma Animal Disease Diagnostic Laboratory
MDU-PHL, The Peter Doherty Institute for Infection and Immunity, 792 Elizabeth Street, Melbourne, Vic 3000, Australia
Department of Biomedical, Surgical and Dental Sciences and Department of Biomedical Sciences for Health, Universita degli Studi di Milano, Via Carlo Pascal 36, Milan 20133, Italy
Laboratorio de Referencia Nacional de Biotecnologa y Biologa Molecular. Instituto Nacional de Salud.
Bundeswehr Institut of Microbiology
The National Institute of Public Health and State Veterinary Institute Prague
Laboratorio de Referencia Nacional de Biotecnologa y Biologa Molecular. Instituto Nacional de Salud Per
Research Laboratories, King Fahad Medical City, Dabab street, Suleimaniyah, Riyadh 11522, Saudi Arabia
National Institute of Health, Department of Medical Sciences, Ministry of Public Health, Thailand
INSPI - Charit
MGZ Medical Genetics Center
SC Department of Health and Environmental Control
Cicin-Sain Lab
Biotechnology & OMICs Laboratory
Laboratorio de Referencia Nacional de Biotecnologa y Biologa Molecular. Instituto Nacional de Salud Per.
Laboratorio de Referencia Nacional de Biotecnologa y Biologa Molecular. Instituto Nacional de Salud.Per
Inciensa, Instituto Costarricense de Investigacin y Enseanza en Nutricin y Salud
Functional Genomics Core, Center For Targeted Therapeutics,
Laboratrio Metabolismo Macromolecular FirminoTorres de Castro, Instituto de Biofsica Carlos Chagas Filho, Universidade Federal do Rio de Janeiro
Department of Microbiology and Immunology-SQUH Department of Microbiology and Immunology, Sultan Qaboos University Hopsital, P.O 35, Postal code 123
1. ViroGenetics - BSL3 Laboratory of Virology, Maopolska Centre of Biotechnology, Jagiellonian University; 2. II Department of Internal Medicine, Faculty of Medicine, Jagiellonian University Medical College; 3. Narodowy Instytut Zdrowia Publicznego Pastwowy Zakad Higieny (NIZP-PZH).
Functional Genomics Core, University of South Carolina,
University of Verona, Department of Biotechnology
1) Dept. Infectious, Tropical Diseases & Microbiology, IRCCS Sacro Cuore Don Calabria Hospital; 2) Dept. Biotechnology, University of Verona
Wyoming Public Health Laboratory
Biomedical Informatics, UAMS, 4301 W. Markham St., Slot 782, Little Rock, AR 72205, USA
Center for Research and Innovation, Faculty of Medical Technology, Mahidol University
Computational Virology Group, Center for Bacteria and Viruses Resources and Bioinformation, Wuhan Institute of Virology, Chinese Academy of SciencesWuhan 430071, China
Pascale
Virology Lab,Department of Pathology, National Cheng Kung University Hospital
Functional Genomics Core, University of South Carolina
INT Fondazione Pascale
Dr. Jeff Wrana, Senior Investigator
1) Dept. Infectious, Tropical Diseases & Microbiology, IRCCS Sacro Cuore Don Calabria Hospital; 2) Centro Piattaforme Tecnologiche, University of Verona; 3) Dept. Neurosciences, Biomedicine and Movement Sciences, University of Verona.
National Centre For Cell Science
Gorgas Memorial Laboratory of Health Studies
Instituto Nacional de Salud, Bogot, Colombia
CSIr-CDRI/SGPGI, Lucknow
CSIR-CDRI/SGPGI, Lucknow
OUCRU
LIC
Schwessinger Lab
Lebanese American University
Department of Microbiology, The University of Hong Kong
Laboratorio de Virologa, Hospital de Nios Ricardo Gutirrez, CABA, Argentina.
biological prevention, army, sinuris, fayoum, cairo 02, Egypt
Unite des virus emergents, UMR190, 27 BD JEAN MOULIN, faculty of medecine, Marseille, Bouches du Rhone 13005, France
Department of Medical Microbiology, Kafkas University, Faculty of Medicine, Kafkas University, Faculty of Medicine, Department of Medical Microbiology, Kars 36100, Turkey
Department of Medical Microbiology, Kafkas University, Faculty of Medicine, Kafkas University, Kars 36100, Turkey
UMR 190 - Faculte de medecine, UMR 'Emergence des Pathologies Virales' (EPV: Aix-Marseille University - IRD 190 - Inserm 1207 - EHE, 19-21 boulevard Jean Moulin 5eme etage aile bleue, Marseille 13005, France
School of Veterinary Medicine, Disease Control, The University of Zambia, Great east road, Lusaka, Lusaka 10101, Zambia
Department of Science and Technology, Gujarat Biotechnology Research Centre, MS Building, Block B & D, 6th Floor, GH Road, Sector - 11, Gandhinagar, Gujarat 382011, India
Pharmaceutical Sciences Department - School of Pharmacy, Lebanese American University, Blat, Byblos 1401, Lebanon
Faculty of Medicine, Bursa Uludag University, Izmir yolu, Bursa 16120, Turkey
Infectious Diseases, Quest Diagnostics, 33608 Ortega Hwy, San Juan Capistrano, CA 92675, USA
Molecular Virology, Instituto Carlos Chagas / Fiocruz PR, Rua Professor Algacyr Munhoz Mader 3775, CIC., Curitiba, PR 81350010, Brazil
WallauLab, Aggeu Magalhaes Institute
National Virus Reference Laboratory
Area of Virology, Serology and Virology Division (SAViD), New South Wales Health Pathology Randwick
Baylor College of Medicine: HGSC
Microbiology and Immunology, University of South Alabama, 610 Clinic Drive, LID, Mobile, AL 36688, USA
Infectious Diseases Research, King Abdullah International Medical Research Center (KAIMRC), KAIMRC, P.O. Box 22490, Riyadh 11426, Saudi Arabia
LABBE, Federal University of Pernambuco
Microbiology and Infections Diseases
Microbiology and Infectious Diseases Dpt
Department of Laboratory Medicine, Tan Tock Seng Hospital
National Veterinary Institute
Department of Microbiology, College of Medicine and Medical Research Institute Chungbuk National University
Laboratory Medicine, University of Washington, 1100 Fairview Avenue North, E5-110, Seattle, WA 98109, USA
NGS Competence Center Tbingen, Institut fr Medizinische Mikrobiologie und Hygiene, Universittsklinikum Tbingen
Department of Infection Prevention and Infectious Diseases, University Hospital Regensburg, Franz-Josef-Strauss Allee 11, Regensburg 93053, Germany
genXone SA, Research & Development Laboratory
Acibadem Mehmet Ali Aydinlar University School of Medicine, Medical Genetics Department
Microbiology and Immunology, University of South Alabama
Csl, Mdh, 1, 1, MD 1, USA
Division of Viral Diseases, Center for Laboratory Control of Infectious Diseases, Korea Centers for Diseases Control and Prevention
New Mexico Department of Health Scientific Laboratory
Instituto Nacional de Saude (INSA) and Instituto Gulbenkian de Ciencia (IGC)
National Institute of Biomedical Genomics -DBT's PAN-INDIA 1000 SARS--CoV-2 RNA Genome Sequencing Consortium
UW Virology lab
Contact:Ryota Kumagai Tokyo Metropolitan Institute of Public Health, Department of Microbiology; 3-24-1 Hyakunin-cho, Shinjuku-ku, Tokyo 169-007, Japan URL :http://www.tokyo-eiken.go.jp/
Center for Precision Medicine, Meizhou People's Hospital (Huangtang Hospital), No 63 Huangtang Road, Meijiang District, Meizhou, Guangdong 514031, China
College of Pharmacy, University of South Carolina, 715 Sumter Street, Columbia, SC 29208, USA
Viral Hemorrhagic Fever Program, Kenema Government Hospital, 1 Combema Road, Kenema, Kenema, Sierra Leone
Public Health, United States Air Force School of Aerospace Medicine, 2510 Fifth St., Bldg 840, Wright-Patterson AFB, OH 45433-7913, USA
PathWest Laboratory Medicine WA Microbial Surveillance Unit
DMR_Myanmar
Virology Service, Centre Pasteur of Cameroun
Tewhey Lab, The Jackson Laboratory
Programa de Oncovirologia, Instituto Nacional de Cncer
Epidemiology of Microbial Diseases, Yale School of Public Health, 60 College Street, New Haven, CT 06510, USA
Microbiology & Bioinformatics and Biostatistics, Kohat University of Science and Technology & Shanghai Jiao Tong University, China, Bannu Road, Near Jarma Bridge, Kohat, Khyber Pakhtunkwa 25000, Pakistan
Molecular Virology Laboratory of Oswaldo Cruz Foundation of Rondnia
Tewhey Lab, The Jackson Laboratory, 600 Main Street, Bar Harbor, ME 04609, USA
Laboratorio de Referencia Nacional de Biotecnologia y Biologia Molecular.Instituto Nacional de Salud.Per
Research Center for Genetic Engineering and Biotechnology Georgi D. Efremov , Macedonian Academy of Sciences and Arts
NSU Genome Research Institute (NGRI), North South University
Nevada State Public Health Laboratory
KAROLINSKA INSITUTET, Department of Cell and Molecular Biology, Solnavagen 9, 17165 Stockholm, Sweden
Infectious Disease Control Center, CDC of PLA, 20 DongDa Street, Fengtai District, Beijing, Beijing 100071, China
Covid lab center, Yaftabad Hospital, Southern Al-Ghadir Blvd., Al-Ghadir Sq., beginning of Saveh Road, Tehran, Tehran 1449614535, Iran
Department of Biochemistry, Cell and Molecular Biology, WACCBIP, University of Ghana, Old Volta Road, University of Ghana, Legon, Accra, Greater Accra +233, Ghana
R&D, Pirogov Russian National Research Medical University, Ostrovityanova 1, Moscow 117997, Russia
CoronaNet Lab- TaskForce Regione Campania, CEINGE Biotecnologie Avanzate, Via G. Salvatore, 486, Naples 80145, Italy
Public Health Laboratory - Infectious Disease Lab, Minnesota Department of Health Infectious Disease Laboratory Submission Group, 601 Robert St. N, St. Paul, MN 55164, USA
Institute of Virology, Charit Universittsmedizin Berlin
TXDSHS
Discovery DNA
Maximum Containment Laboratory, National Institute of Virology, Pashan, Pune, Maharashtra 411021, India
Biomedical Sciences and Public Health, Polytechnic University of Marche, via tronto 10/A, ANCONA, Ancona 60126, Italy
California Department of Public Health
Laboratorio de Referencia Nacional de Biotecnologa y Biologa Molecular. Centro Nacional de Salud Publica. Instituto Nacional de Salud Peru.
Charite Universitatsmedizin Berlin, Institut fur Virologie/Labor Berlin
CMBC, IVIC, Km11 Panamericana, Caracas, Miranda 1020A, Venezuela
Universidad del Valle, Universidad Nacional de Colombia-Sede Palmira, International Center for Tropical Agriculture
Biological prevention, army
Universidade Federal do Parana (UFPR)
Covid lab center, Yaftabad Hospital, Southern Al-Ghadir Blvd
van Bakel Laboratory, Genetics and Genomics Sciences, Icahn School of Medicine at Mount Sinai
Center for Laboratory Control of Infectious Diseases, Korea Centers for Diseases Control and Prevention
Genetics Working Group (Pokja Genetik) Faculty of Medicine, Public Health and Nursing Universitas Gadjah Mada (FK-KMK UGM); Disease Investigation Center Wates Ministry of Agriculture Indonesia; Department of Microbiology FK-KMK UGM; Laboratorium Diagnostik Yayasan Tahija World Mosquito Program (WMP) Yogyakarta Center for Tropical Medicine FK-KMK UGM; Integrated Research center FK-KMK UGM; Departm…
Genetics Working Group (Pokja Genetik) Faculty of Medicine, Public Health and Nursing Universitas Gadjah Mada (FK-KMK UGM), Disease Investigation Center Wates Ministry of Agriculture Indonesia, Department of Microbiology FK-KMK UGM, Laboratorium Diagnostik Yayasan Tahija World Mosquito Program (WMP) Yogyakarta Center for Tropical Medicine FK-KMK UGM, Integrated Research Center FK-KMK UGM, Departm…
Charite Universitatsmedizin Berlin, Institut fur Virologie
International Centre for Genetic Engineering and Biotechnology (ICGEB) and ARGO Open Lab Platform for Genome Sequencing
CSIR-National Botanical Research Institute
Institute of Human Genetics, University Medcal Center Goettingen
Biotechnology & OMICs Laboratory, Natural & Medical Sciences Research Center, University of Nizwa
Biosafety Level-3 Laboratory, Indonesian Institute of Sciences (LIPI)
Istituto Zooprofilattico Sperimentale delle Venezie
Instituto Nacional de Medicina Genmica
Instituto Nacional de Medicina Genomica
VIROLOGY, AFRIMS, 315/6 Ratchawithi, Ratchatewi, Bangkok 10400, Thailand
Environmental and Global Health, University of Florida, Gainesville, 204 NW 32nd St, Gainesville, FL 32607, USA
Department of General Services Division of Consolidated Laboratory Services, Virginia Division of Consolidated Laboratory Services Sequencing Submission Group, 500 North 5th Street, Richmond, VA 23219, USA
Texas Department of State Health Services
Communicable Diseases, Interactive Research School for Health Affairs, Bharati Vidyapeeth (Deemed to be University), Pune Satara Road, Katraj, Pune, Maharashtra 411043, India
Institute of Clinical Microbiology and Hygiene, University Hospital Regensburg, Franz-Josef-Strauss-Allee 11, Regensburg 93053, Germany
International Centre for Genetic Engineering and Biotechnology (ICGEB) and ARGO Open Lab Platform
Centre for Dengue Research, USJ, SL
Microbiology, Antimikrop ARGE ve Biyosidal Analiz Merkezi, Nasuh Akar Mh. Suleyman Haciabdullahoglu Cd. 37/1, Ankara 06520, Turkey
Molecular and Cellular Screening Process Laboratory, Center of Biotechnology of Sfax, Sidi Mansour, Sfax 3018, Tunisia
Colorado State University - Ebel Lab
Viral vaccines, VSVRI- Veterinary serum and vaccine research institute
Institute of Genomics and Integrative Biology - Council of Scientific and Industrial Research
Contact:Tsuyoshi Sekizuka National Institute of Infectious Diseases, Pathogen Genomics Center; 1-23-1 Toyama, Shinjuku-ku, Tokyo 162-8640, Japan
Microbiology, Immunolgy and Transplantation, KU Leuven Rega Institute, Herestraat 49 BOX1040, Leuven 3000, Belgium
Center of Medical Microbiology, Virology, and Hospital Hygiene, Heinrich Heine University, Universitaetsstr. 1, Dusseldorf 40225, Germany
Viral vaccines, VSVRI- Veterinary serum and vaccine research institute, El sekka elbedaa street, Cairo, Abbasia 11535, Egypt
Alsafar
LNCC
Virginia Division of Consolidated Laboratory Services (DCLS)
NCDC Institute of Genomics and Integrative Biology
IIP Institute of Genomics and Integrative Biology
Alsafar - Khalifa University Abu Dhabi
QIB, Quadram Institute Bioscience, Norwich Research Park, Norwich NR4 7UQ, United Kingdom
ETH ZURICH D-BSSE, Mattenstrasse 26, Switzerland
School of Life Sciences and Technology & School of Pharmacy-Institut Teknologi Bandung; Molecular Genetics Laboratory-Faculty of Medicine-Universitas Padjadjaran; Laboratorium Kesehatan Provinsi Jawa Barat
Molecular Genetics Laboratory-Faculty of Medicine-Universitas Padjadjaran; School of Life Sciences and Technology & School of Pharmacy-Institut Teknologi Bandung; Laboratorium Kesehatan Provinsi Jawa Barat
School of Pharmacy & School of Life Sciences and Technology - Institut Teknologi Bandung; Molecular Genetics Laboratory-Faculty of Medicine-Universitas Padjadjaran; Laboratorium Kesehatan Provinsi Jawa Barat
Istitituto Zooprofilattico Sperimentale dell'Abruzzo e Molise 'G.Caporale'
Next Generation Sequencing Reference Laboratory, Faculty of Medicine, Cairo University and The Center for Genome and Microbiome Research, Faculty of Pharmacy, CAIRO UNIVERSITY
Next Generation Sequencing Reference Laboratory, Faculty of Medicine, CAIRO UNIVERSITY and The Center for Genome and Microbiome Research, Faculty of Pharmacy, CAIRO UNIVERSITY
Laboratorio de Genmica Microbiana, Universidad Peruana Cayetano Heredia
Microbiology Division, SC DHEC
Laboratorium Kesehatan Provinsi Jawa Barat; School of Life Sciences and Technology & School of Pharmacy-Institut Teknologi Bandung; Molecular Genetics Laboratory-Faculty of Medicine-Universitas Padjadjaran
Virginia Division of Consolidated Laboratory Services
Beijing Ditan Hospital, Capital Medical University
MD PHL
Lithuanian University of Health Sciences, Molecular cardiology lab.
Instituto Nacional de Salud - Unidad de Secuenciacin y Genmica
Medtimes Molecular Laboratory
Laboratorio de Infecciones Respiratorias Agudas
Kruglyak Lab
Maryland Public Health Laboratory
Microbiology Division, South Carolina Department of Health and Environmental Control
National Institute of Health Research and Development
Institute of Disease Control and Prevention, People's Liberation Army
CSIR-Institute of Microbial Technology
Health and Environmental Research Institute of Gwangju Metropolitan city
SeqCOVID-SPAIN consortium/Institute of Biomedicine of Valencia, IBV-CSIC
Florida Bureau of Public Health Laboratories, Florida Department of Health
Sdlitn 136/24 165 03, Prague Czech Republic
URMITE, IHU - Mediterranee Infection, 19-21 Boulevard Jean Moulin, 13005 Marseille, France
BDRD Genomics & Bioinformatics, Naval Medical Research Center - Frederick, 8400 Research Plaza, Fort Detrick, MD 21702, USA
COVID-19 Task Force, Cairo University, Qasr El-Ainy Street, Cairo 11562, Egypt
Infectious Diseases, NC SLPH COVID-19 Response Team, 4312 District Dr, Raleigh, NC 27699, USA
Laboratory of Clinical Microbiology, Virology and Biomergencies, ASST Fatebenefratelli Sacco, L. Sacco University Hospital, via G.B. Grassi, 74, Milano, MI 20157, Italy
Microbiology, University of Pennsylvania, 425 Johnson Pavilion, 3610 Hamilton Walk, Philadelphia, PA 19104, USA
Molecular Microbiology & Immunology, University of Missouri, 1201 Rollins St, Columbia, MO 65211, USA
Molecular Biology, New Mexico Department of Health Scientific Laboratory, 1101 Camino de Salud NE, Albuquerque, NM 87102, USA
Pathology and Laboratory Medicine, Emory University School of Medicine, 101 Woodruff Circle, Atlanta, GA 30322, USA
Environmental and Global Health, University of Florida, 1225 Center Drive, HPNP Bldg. Room 4155, Gainesville, FL 32610-0188, USA
Biology, MCL, sinuris, fayoum, cairo 02, Egypt
Medical Ain Shams Research Institute (MASRI), Faculty of Medicine, Ain Shams University, Ramsis Street, Abbassia Square, Cairo 11566, Egypt
Centre for Infectious Disease Control, CDC of PLA, 20 DongDa Street, Fengtai District, Beijing, Beijing 100071, China
Laboratorio de Infecciones Respiratorias Agudas. Centro Nacional de Salud Publica, Instituto Nacional de Salud, Capac Yupanqui 1400 - Jesus Maria, LIMA, LIMA LIMA 01, Peru
National Institute of Virology, NIV Influenza
Lithuanian University of Health Sciences, Laboratory of Molecular Cardiology
Health & Environment Institute of Gwangju
Dep. Of Oncology and Hemato-Oncology University of Milan
Institute of Microbiology, University of Veterinary and Animal sciences, Out Fall road, Lahore, Punjab 54600, Pakistan
Laboratorio Specialistico UOC Ematologia Ospedale San Francesco - ATS ASSL NUORO
Swiss National Reference Centre for Influenza
UMR190 Unite des Virus Emergents U1207, IHU mediterranee, 19-21 boulevard Jean Moulin, Marseille 13005, France
Public Health Ontario Laboratory
Agiomix
Delaware Public Health Lab
Botswana Institute for Technology Research and Innovation
Botswana Institute for Technology Research and innovation
Institute of Biotechnology, Life Sciences Center, Vilnius University and Thermo Fisher Scientific
Centre for Clinical Infection and Diagnostics Research and Genomics Innovation Unit, Guy's and St. Thomas' NHS Trust
Institute of Infection and Global Health, University of Liverpool, 146 Brownlow Hill, Liverpool L3 5RF, United Kingdom
Biochemistry and Molecular Biology, University of Texas Medical Branch, 301 University Blvd, Galveston, TX 77555, USA
Clinical Research Center, National Hospital Organization Nagoya Medical Center
MEPHI, Aix Marseille University
South Dakota Public Health Laboratory
Lee Lab
Texas Department of State Health Services (TXDSHS)
Crosetto lab, Karolinska Institutet, SciLifeLab
CSIR-Indian Institute of Chemical Biology, MEDICA Supercpecialty Hospital Kolkata
IZSM
Faculty of Natural Sciences, Comenius University in Bratislava
Institute for Virology, University Hospital Duesseldorf, Medical Faculty, Heinrich-Heine-University Duesseldorf
Instituto Nacional de Investigacin en Salud Pblica
Instituto Nacional de Investigacin en Salud Publica
Instituto Nacional de Investigacin en Salud Pblica
Oklahoma Animal Disease Diagnostic Laboratory, Oklahoma State University, 1950 W Farm Road, Stillwater, OK 74078, USA
Laboratory, The Bio Arte Limited, Life Science Park, San Gwann 9012, Malta
Dipartimento di Biotecnologie Mediche, University of Siena, viale Bracci 16, Siena 53100, Italy
SeqCOVID-SPAIN consortium/IBV (CSIC)
Dipartimento di Biotecnologie Mediche
DPHL
Laboratory of Molecular Virology, Department of Biomedical, Surgical and Dental Sciences University of Milano
Institute of Medical Virology, University of Zurich
Virus Ecology, Rocky Mountain Laboratories, National Institutes of Health
CHU Purpan - Laboratoire de Virologie - Institut Fdratif de Biologie
HOSPITAL UNIVERSITARY 12 DE OCTUBRE, Microbiology, Avenida de Cordoba sn 28041 Madrid, Spain
Virus Ecology, NIH, 903 S 4th street, Hamilton, MT 59840, USA
Genetics Research Center, University of Social Welfare and Rehabilitation Sciences
St.Vincent's University Hospital
Institute for Developing Science and Health Initiatives
Virology, Mechnikov Research Institute for Vaccines & Sera, Malyi Kazennyi pereulok 5a, Moscow 105064, Russia
BioScience, LANL, PO1663 MS888, Los Alamos, NM 87544, USA
Bielefeld University
U.O. Diagnostica Virologica Dip. Sanit Animale IZSM
Neurovirology, National Institute of Mental Health and Neurosciences, Hosur Road, Bangalore 560029, India
Centre for Dengue Research, Department of Immunology and Molecular Medicine,
Centre for Dengue Research, Department of Immunology and Molecular Medicine
Brotman Baty Institute for Precision Medicine
Irish Coronavirus Sequencing Consortium - Helixworks
CEIRS Data Processing and Coordinating Center, St. Jude Center of Excellence for Influenza Research and Surveillance (CEIRS), Memphis, TN 38105, USA
CEIRS Data Processing and Coordinating Center, St. Jude Center of Excellence for Influenza Research and Surveillance (CEIRS)
ILBS - IGIB
Department of Infectious Disease Prevention and Control, Henan Provincial CDC, Agricultural South Road Road, Zhengzhou, Henan 450016, China
Virology, National Institute for Biological Standards and Control, Blanche Lane, South Mimms EN6 3QG, United Kingdom
Department of Health Technology and Informatics, The Hong Kong Polytechnic University, 11 Yuk Choi Rd, Hong Kong 852, Hong Kong
Biochemistry and Molecular Genetics, Israel Institute for Biological Research, P.O.B 19, Ness-Ziona 74100, Israel
Genetics Working Group (Pokja Genetik) Faculty of Medicine, Public Health and Nursing Universitas Gadjah Mada (FK-KMK UGM); Disease Investigation Center Wates Ministry of Agriculture Indonesia; Department of Microbiology FK-KMK UGM; Laboratorium Diagnostik Yayasan Tahija World Mosquito Program (WMP) Yogyakarta Center for Tropical Medicine FK-KMK UGM; Integrated Research Center FK-KMK UGM; Departm…
Genetics Working Group (Pokja Genetik) Faculty of Medicine, Public Health and Nursing Universitas Gadjah Mada (FK-KMK UGM); Disease Investigation Center Wates Ministry of Agriculture Indonesia; Department of Microbiology FK-KMK UGM; Laboratorium Diagnostik Yayasan Tahija World Mosquito Program (WMP) Yogyakarta Center for Tropical Medicine FK-KMK UGM; Integrated Research Center FK-KMK UGM; Departm…
Virologisches Institut, Universittsklinikum Erlangen
Institut Pasteur de la Guadeloupe
Laboratorio specialistico UOC Ematologia - Ospedale San Francesco - ATS-ASSL Nuoro Nuoro
Laboratory of Molecular Biology, Blood Center of Ribeiro Preto, Faculty of Medicine of Ribeiro Preto, University of So Paulo
Laboratorio specialistico UOC Ematologia - Ospedale San Francesco - ATS-ASSL Nuoro
NCDC/IGIB
New York City Public Health Laboratory
Rwanda National Reference Laboratory
Rwanda National Laboratory
Laboratory Services Section, Texas Department of State Health Services-SARS-CoV-2 submission group, 1100 W. 49th St, Austin, TX 78756, USA
Centro Asistencial Docente y de Investigacion, Universidad de Magallanes
UHAS COVID-19 Lab
Goethe University Hospital Frankfurt, Institute for Medical Virology
Laboratory Diagnostic, Veterinary Specialized Institute Kraljevo
Laboratory Diagnostic, Veterinary Specialized Institute Kraljevo
Maximum Containment Laboratory, National Institute of Virology
National Reference Laboratory for COVID-19, Pasteur Institute of Iran
National Centre for Communication Disease (NCCD) National Influenza Center
National Centre for Communicable Disease (NCCD) National Influenza Center
Environmental and Global Health, University of Florida
Jonathan Li laboratory
Clinical microbiology, Sahlgrenska University Hospital
Clinical Microbiology, Sahlgrenska University Hospital,
Genomic Sciences, Rehman Medical Institute, Peshawar, Pakistan, 5-B/2, Phase V, Hayatabad, Peshawar, Khyber Pakhtunkhuwa 25000, Pakistan
1-Clinical and Experimental Pharmacology Lab, LR16SP02, National Center of Pharmacovigilance, University of Tunis El Manar, Tunis, Tunisia. 2-Neurodegenerative diseases and psychiatric troubles, LR18SP03, Razi Hospital, University of Tunis El Manar, Tunis, Tunisia. 3- Ministry of Health, National Observatory of New and Emerging Diseases, 1006, Tunis, Tunisia
Cadham Provincial laboratory
Department of Acute Infectious Diseases Control and Prevention,Yunnan Provincial CDC
Department of Acute Infectious Diseases Control and Prevention, Yunnan Provincial CDC
Genetics Working Group (Pokja Genetik) Faculty of Medicine, Public Health and Nursing Universitas Gadjah Mada (FK-KMK UGM); Disease Investigation Center Wates Ministry of Agriculture Indonesia; Department of Microbiology FK-KMK UGM; Laboratorium Diagnostik Yayasan Tahija World Mosquito Program (WMP) Yogyakarta Center for Tropical Medicine FK-KMK UGM; Integrated Research Center FK-KMK UGM; Departm…
Institute of Molecular Biology and Biotechnology, National Institutes of Health, 623 Pedro Gil, Ermita, Manila 1000, Philippines
Institute of infectious medicine & hospital hygiene, CaSe-Group
The National Laboratory of Health, Environment and Food- Centre for Medical Microbiology Maribor
Laboratrio de Imunofarmacologia - Instituto Oswaldo Cruz
Etlik Veterinary Control Central Research Institute
Pathogen Genomics Lab King Abdullah University of Science and Technology (KAUST)
Project group Epidemology of Highly Pathogenic Microorganisms, Robert Koch-Institute
Microbial Pathogenomics Lab
RTS-Genomics, NIAID, 903 S. 4th St, Hamilton, MT 59840, USA
Centre of Nanotechnologies, INCD IMT-Bucuresti (National Institute for Research and Development in Microtechnologies - Bucharest), Erou Iancu Nicolae 126 A, Bucharest, Voluntari 77190, Romania
Respiratory virus Laboratory, Chinese Academy of Medical Science, alternating current road 935, Kunming, Yunnan 650221, China
Indian Council of Medical Research-National Institute of Virology,Microbial Containment Complex
Public Health Virology Laboratory, Forensic and Scientific Services (PHV-FSS)
NHLS/UCT
MVZ Laborrzte Singen
Respiratory virus Laboratory, Chinese Academy of Medical Science
Environmental and Global Health, University of Florida
CSIR Institute of Genomics and Integrative Biology (CSIR-IGIB) / Max
Irish Coronavirus Sequencing Consortium - National Virus Reference Laboratory
Veterinary Specialized Institute Kraljevo, Serbia
Microbiology, Charles Nicolle Hospital, National Influenza Center, University of Tunis ElManar, Faculty of Medicine, LR99ES09, LR16SP02, LR01ES04, LR18SP03, LR99ES10, LR 16IPT09, Tunis, Tunisia, Boulevard 9 avril 1938, Tunis, Tunis 1006, Tunisia
Quadram Institute Bioscience
U.S. Air Force School of Aerospace Medicine
Center for Medical Genetics, Keio University School of Medicine, Tokyo, Japan
Laboratorio Mixto de Biotecnologa Acutica (LMBA)
Contact:Hiroyuki Asakura Tokyo Metropolitan Institute of Public Health, Department of Microbiology; Hyakunincho3-24-1, Shinjyuku-ku, Tokyo 169-0073, Japan URL :http://www.tokyo-eiken.go.jp/
Human Genome Variation Research Group, Malopolska Centre of Biotechnology, Gronostajowa 7A, Krakow 30-387, Poland
Infectious diseases, Chan Zuckerberg Biohub, 499 Illinois st., San Francisco, CA 94158, USA
Laboratorio de Infectologa Molecular Departamento de Bioqumica y Medicina Molecular Facultad de Medicina - Universidad Autnoma de Nuevo Len
Laboratorio de Infectologa Molecular, Departamento de Bioqumica y Medicina Molecular,Facultad de Medicina - Universidad Autnoma de Nuevo Len
Virus Ecology Section, RML
COVID-HUB-PL, Institute of Bioorganic Chemistry PAS, Z Noskowskiego 12/14, 61-704 Poznan, Poland
Istituto Zooprofilattico Sperimentale della Puglia e della Basilicata
Department of biotechnology, Yonsei University
National Health Laboratory Service (NHLS), Tygerberg
Project group Epidemology of Highly Pathogenic Microorganisms, Robert Koch Institut
Centre Muraz
Centre for Human Virology & Genomics, Nigerian Institute of Medical Research, 6, Edmund Crescent, Yaba, Lagos, Lagos 101212, Nigeria
CSL, Maryland Department of Health, 1770 Ashland Ave, Baltimore, MD 21205, USA
Unidad de Investigaciones en Biomedicina, Zurita & Zurita Laboratorios, Av. Prensa N49-221, Quito, Pichincha 170104, Ecuador
Dept. of Microbiology and Infection Control, Akershus University Hospital HF
Research platform for Transfusion-transmitted Disease, Institute of Blood Transfusion, Chinese Academy of Medical Sciences, Chenghua District Huacai Road, Chengdu 610052, China
National Institute of Hygiene and Epidemiology (NIHE)
Irish Coronavirus Sequencing Consortium-Teagasc Grange
GRAM2.0, Universit de Caen Normandie
Microbiology, Infectious Diseases and Immunology, Centre de Recherche du Centre Hospitalier de l'Universite de Montreal
Albertsen Lab, Department of Chemistry and Bioscience, Aalborg University, Denmark
Irish Coronavirus Sequencing Consortium - Teagasc Moorepark
Microbiology, Infectious Diseases and Immunology, Centre de Recherche du Centre Hospitalier de l'Universite de Montreal, 900 Saint Denis Street, Montreal, Quebec H2X 0A9, Canada
Laboratorio de Virologa y Microbiologa Molecular, Depto. de Microbiologa, Facultad de Medicina, Universidad de El Salvador/INS-laboratorio de Ref. Ministerio de Salud
Omics Sciences Laboratory
Laboratorio de Virologa y Microbiologa Molecular, Depto. de Microbiologa, Facultad de Medicina, Universidad de El Salvador/INS-laboratorio de Ref. Ministerio de Salud.
Laboratrio de Parasitologia Mdica - Instituto de Medicina Tropical - Universidade de So Paulo
CSIR-Institute of Genomics and Integrative Biology
Colorado Department of Public Health & Environment
Colorado Department of Puplic Health and Environment
Virology Unit, Institut Pasteur de Madagascar
Vanda Pharmaceuticals
Mikrobiologie, RARI
Virology Research Laboratory; Area of Virology, Serology and Virology Division (SAViD), New South Wales Health Pathology Randwick
Mikrobiologie, RARI, Universitetskaya 46, Saratov, Saratov region 410005, Russia
Molecular Biology, IZS Sicilia, Via Gino Marinuzzi, Palermo 90129, Italy
UFS Virology
Charit Universittsmedizin Berlin, Institute of Virology
Malaria Research and Training Center (MRTC-Parasito)
Massachusetts State Public Health Laboratory
Royal Hobart Hospital
Department of Microbiology, Yokohama City University School of Medicine
Delaware Public Health Laboratory
Los Angeles County PHL
Hematopathology Laboratory, ACTREC, TMC
Medical Research Center, Faculty of Medicine, Syarif Hidayatullah State Islamic University Jakarta
Los Angeles County Public Health Laboratory
Fujita Health University School of Medicine, Department of Microbiology
Pamukkale University Department of Medical Genetics
Epigenetics, Saarland University
University Hospitals of Geneva, Laboratory of Virology
Irish Coronavirus Sequencing Consortium - Teagasc Oakpark
Virology (microbiology), HUCA, Av. Roma, Oviedo, Asturias 33011, Spain
Genomics Lab NIBD
CIDM-PH et al.
Laboratorio specialistico UOC Ematologia - Ospedale 'San Francesco' - ATS-ASSL Nuoro
Laboratoire des Procds de Criblage Molculaire et Cellulaire-Centre de Biotechnologie de Sfax
National Institute for Infectious Diseases, INMI, 'L. Spallanzani' IRCCS
Ruer Bokovic Institute; Forensic Science Centre Ivan Vueti; University of Zagreb Faculty of Science
Microbiology
Research platform for Transfusion-transmitted Disease, Institute of Blood Transfusion, Chinese Academy of Medical Sciences
Faculty of Natural Sciences, Comenius University, Bratislava
Army Medical Center, Scientific Department, Virology Laboratory
Institute of Health and Community Medicine
Department of Virology and Parasitology, Fujita Health University School of Medicine
Alea Genetic Center
Institute of Medical Genetics and Applied Genomics
U de Chile, Animal Virology Laboratory, 11735 Santa Rosa, Santiago 8820808, Chile
Laboratoire de Biotechnologie
Department of Virology and Parasitology, Fujita Health University School of Medicin
Fujita health University, Department of Microbiology
Institute for infectious medicine & hospital hygiene, CaSe-Group
Institute for medical Microbiology and hospital Hygene
Insitute for medical Microbiology and hospital Hygene
Hospital Universitari Vall d'Hebron - Vall d'hebron Research Institut (VHIR)
Hospital Universitari Vall d'Hebron - Vall d'Hebron Research Institute (VHIR)
Hospital Universitari Vall d'Hebron (HUVH) - Vall d'Hebron Research Institute (VHIR)
Charit Universittsmedizin Berlin, Institut fr Virologie
Environmental, Agricultural, and Occupational Health, University of Nebraska Medical Center, Wittson Hall lab 4032, Omaha, NE 68198, USA
Gazi University Faculty of Medicine, Medical Virology Laboratory
Istituto Zooprofilattico Sperimentale dell'Abruzzo e del Molise 'G. Caporale'.
Laboratory of Genetics and Personalized Medicine, Zan Mitrev Clinic
Central Biological Research Laboratory and Department of Biochemistry and Molecular Biology
Central Biological Research Laboratory and Department of Biochemistry and Molecular Biology Central Biological Research Laboratory and Department of Biochemistry and Molecular Biology
University of Bari Biomedical Sciences and Human Oncology
National Institute for Infectious Diseases, INMI, L. Spallanzani IRCCS
TIGEM
National Reference Laboratory, Nigeria Centre for Disease Control, Gaduwa,Abuja, Nigeria
Department of Medical Microbiology, Hospital Pengajar Universiti Putra Malaysia
Istituto Zooprofilattico Sperimentale del Mezzogiorno
Division of Emerging Infectious Diseases, Bureau of Infectious Diseases Diagnosis Control, Korea Disease Control and Prevention Agency
Microbiology and Virology Unit, Florence Careggi University Hospital
United States Air Force School of Aerospace Medicine
Laboratoire national de sant, Microbiology, Microbial Genomics Platform
Laboratoire national de sant, Microbiology, Epidemiology and Microbial Genomics
West Java Health Laboratory
Institut of Human Genetics, University Medicine Goettingen
CIDM-PH, Westmead Hospital
Insituto de Salud Publica de Chile
Clinical Microbiology Laboratory, Faculty of Medicine, Universitas Indonesia
West Java Health Laboratory; School of Life Sciences and Technology, Institut Teknologi Bandung
Department of Neurovirology, National Institute of Mental Health and Neurosciences (NIMHANS)
DNA SOLUTION LTD.
Institut Pasteur de Montevideo
Microbiology, Colorado Department of Public Health and Environment, 8100 E Lowry Blvd, Denver, CO 80230, USA
Genomics and Discovery, Respiratory Viruses Branch, Division of Viral Diseases, CDC
State Laboratories Division, Hawaii State Department of Health
Center for Personalized Medicine, Children's Hospital Los Angeles
Specialized Lab for COVID-19 Detection, Department of Genetic Engineering and Biotechnology
Nepal Health Research Council
Wyoming Public Health Laborator
Instituto de Medicina Tropical Universidade de So Paulo
Instituto de Medicina Tropical de Sao Paulo
Cantacuzino Institute Virology
Infection and Immunology, Translational Health Science and Technology Institute, 3rd Milestone, Faridabad Gurgram Expressway, PO Box 04, Faridabad, Haryana 121001, India
Los Angeles County Public Health Laboratories, Los Angeles County Public Health Lab microbial pathogen submission group, 12750 Erickson Avenue, Downey, CA 90242, USA
genXone SA, Research & Development Laboratory; The Faculty of Mathematics, Informatics and Mechanics of the University of Warsaw
Center of Advanced Studies and Technology, CAST
Infection and Immunology, Translational Health Science and Technology Institute
School of Public Health, The University of Hong Kong, 21 Sassoon Road, Pokfulam NA, Hong Kong
Bioinformatics, National institute of traditional medicine, Indian council for medical research, RMRC Layout, Belgaum, Karnataka 590010, India
Molecular, ProgenaBiome, 1845 Knoll Dr, Ventura, CA 93003, USA
Center for Biotechnology and Cell Therapy, So Rafael Hospital, Salvador, Brazil
Carrington Lab, Department of PreClinical Sciences, Faculty of Medical Sciences, The University of the West Indies
Creighton University School of Medicine, Departments of Medical Microbiology and Pharmacology and Neuroscience
Department of Virology, Public Health Laboratories Division
UNS/RS-UNS, Faculty of Medicine
UNS-RS UNS
UNS-RS UNS, Surakarta
Universitas Sebelas Maret (UNS); Rumah Sakit Universitas Sebelas Maret (RS-UNS), Surakarta; National Institute of Health Research and Development, Indonesian Ministry of Health , Jakarta).
Universitas Sebelas Maret (UNS); Rumah Sakit Universitas Sebelas Maret (RS-UNS), Surakarta; National Institute of Health Research and Development, Indonesian Ministry of Health, Jakarta.
Department of Microbiology and Immunology - Pasteur Institute in Ho Chi Minh city
Project group Epidemiology of Highly Pathogenic Microorganisms, Robert Koch-Institute
Universitas Sebelas Maret (UNS); Rumah Sakit UNS (RS-UNS); National Institute of Health Research and Development, Indonesian Ministry of Health.
Istituto Superiore di Sanit
Ohio Department of Health
Ohio Department of Health laboratory
Ohio Depart of Health Laboratory
Ohio Department of Health Laboratory
Infectious Disease Program, Broad Institute of Harvard and MIT
Worobey Lab, Department of Ecology and Evolutionary Biology, University of Arizona
Hannover Medical School, Institute of Virology
National Reference Laboratory, NCDC, Abuja
National reference Laboratory, NCDC, Gaduwa, Abuja
Oman-National Influenza Center
Nevada State Health Lab
Clinical Diagnostics and Research Center, 'Central Research Institute of Epidemiology' of The Federal Service on Customers' Rights Protection and Human Well-being Surveillance, Novogireevskaya, Moscow 111123, Russia
Bioinformatics, Wadsworth Center, 150 New Scotland Avenue, Albany, NY 12208, USA
BioInfo Experts, LLC
Microbial Genomics Lab LAU
Microbial genomics lab LAU
Microbial Genomics lab LAU
Gonoshasthya-RNA Molecular Diagnostic and Research Center
Gonoshasthya-RNA Molecular Research Center
Heinrich Pette Institute, Leibniz Institute for Experimental Virology
Institute of medical Microbiology and hospital Hygiene
Instituto Nacional Enfermedades Infecciosas C.G.Malbran
Virology, CHU Pitie Salpetriere Charles Foix, 47/83 boulevard de l'hopital, Paris 75013, France
Instituto Nacional de Investigacin y Tecnologa Agraria y Alimentaria (INIA)/ Departamento de Mejora Gentica Animal
Synergy Laboratories
Dipartimento di Scienze Biomediche e Cliniche, L.Sacco, Universit di Milano
Dipartimento di Scenze Biomediche e Cliniche, L. Sacco, Universit di Milano
The Foundation for Medical Research
CERBA LAB
TransVIHMI, IRD/INSERM/Monpellier University
Instituto Nacional de Salud - Direccin de Investigacin en Salud Pblica
The Hospital for Sick Children
rea de Secuenciacin del Laboratorio de Virologa del Hospital de Nios Dr. Ricardo Gutierrez
Biocdices SA.
Instituto de Biotecnologa, IABIMO (CONICET), Instituto de Virologa, IVIT(CONICET), Instituto de Patobiologa, IPVET(CONICET), CICVyA, INTA
Hospital Regional Ushuaia - Centro Austral De Investigaciones Cientficas - Universidad Nacional De Tierra Del Fuego
Grupo de Genmica y Bioinformtica del Instituto de Investigacin de la Cadena Lctea CONICET-INTA
Instituto de Patologia Vegetal (CIAP-INTA)
Centre for Dengue Research and AICBU, Department of Immunology and Molecular Medicine
Central Laboratories, Egyptian Ministry of Health and Population, 19 El-Shaikh Rihan, Ad Dawawin, Abdeen, Cairo, Cairo 11613, Egypt
Central Public Health Laboratories, Egyptian Ministry of Health and Population, 19 El-Shaikh Rihan, Ad Dawawin, Abdeen, Cairo, Cairo 11613, Egypt
Greek Genome Center, Biomedical Research Foundation of the Academy of Athens (BRFAA)
Hebei Provincial CDC, Shijiazhuang, Hebei Province; National Institute for Viral Disease Control and Prevention, China CDC
Institute of Virology, University of Cologne
Clinical and Experimental Pharmacology Lab, LR16SP02, National Center of Pharmacovigilance, University of Tunis El Manar, Tunis, Tunisia. 2-Neurodegenerative diseases and psychiatric troubles, LR18SP03, Razi Hospital, University of Tunis El Manar, Tunis, Tunisia. 3- Ministry of Health, National Observatory of New and Emerging Diseases, 1006, Tunis, Tunisia
CSIR-IGIB
Facultad de Ciencias de la Vida, UNAB
Institute of Biotechnology, Life Sciences Center, Vilnius University
Charite Universitatsmedizin Berlin, Institut fur Virologie, Charitplatz 1, 10117 Berlin, Germany
Bangladesh Council of Scientific and Industrial Research
Institute of Medical Microbiology and Hospital Hygiene
Robert Koch Institute
Robert Koch Institut
Robert Koch Institute, Influenza and respiratory viruses FG17 & Bioinformatics MF1, Berlin, Germany
ARGO Laboratorio Genomica ed Epigenomica
Israel National Consortium for SARS-CoV-2 sequencing
DC Public Health Lab/ Dept. of Forensic Sciences
Alberta Precision Labs (APL)
Santa Clara County Public Health Laboratory
Av. Julin Coronel 905 entre Esmeraldas y Jos Mascote Av. Juan Tanca Marengo No. 100 y Av. de las Amricas
Integrative Pharmacogenomics Institute (iPROMISE)
National Institute of Infectious Diseases-Prof. Dr. Matei Bals Molecular Diagnostics Laboratory
Division of Pathogen Resource Management, Korea National Institute of Health, Korea Disease Control and Prevention Agency, #200 Osongsaengmyeong 2-ro, Osong-eup, Heungdeok-gu, Cheongju-si, Chungcheongbuk-do 28160, South Korea
Genomics Program, Children Cancer Hospital, Zeinhom, El-Sayeda Zainab, Cairo Governorate, Cairo 11562, Egypt
Department of Molecular Medicine, University of Padova, via Gabelli 63, Padova 35121, Italy
Microbiology, ND Dept of Health, 2635 E Main, Bismarck, ND 58501, USA
University Clinical Research Center, University of Sciences, Techniques and Technologies of Bamako, Point G, Bamako ML91093, Mali
Genomics Program, Children Cancer Hospital
University Clinical Research Center, University of Sciences
Department of Molecular Medicine, University of Padova
Centogene
Istituto Nazionale Malattie Infettive Lazzaro Spallanzani IRCCS
Arizona State Public Health Laboratory
Charit Universittsmedizin Berlin, Institute of Virology, Charitplatz 1, 10117 Berlin, Germany
Indian Council of Medical Research-National Institute of Virology,Maximum Containment Laboratory
Robert Koch Institute, ZBS1 Highly Pathogenic Viruses & Bioinformatics MF1, Berlin, Germany
The Jackson Laboratory
OSU Polaris Molecular Laboratory
Institute for Infectious Diseases, University of Bern, Switzerland
Jeremy Wang
Universidade Federal de Cincias da Sade de Porto Alegre
Department of Biomedical Science and Human Oncology, University of Bari 'Aldo Moro', Bari, Italy, Piazza G. Cesare 11, Policlinico, BARI 70124, Italy
Bureau of Laboratories, Michigan Department of Health and Human Services, 3350 N Martin Luther King Blvd., Lansing, MI 48906, USA
James Molecular Laboratory
Southern Nevada Public Health Laboratory
James Molecular Lab
Istitituto Zooprofilattico Sperimentale dell'Abruzzo e Molise G.Caporale
Defence Services Medical Research Center, Biological Research Laboratory
UAntwerp, Laboratory of Medical Microbiology, Campus Drie Eiken S6.26, Universiteitsplein 1, 2610, Wilrijk, Belgium
IAME UMR1137 Inserm, Universit de Paris, Hpital Bichat
Microbiology Division, South Carolina Department of Health and Environmental Control (SC DHEC)
Laboratory of Medical Microbiology, University of Antwerp, Campus Drie Eiken, S6.26, Universiteitsplein 1, 2610, Wilrijk, Antwerp, Belgium
Scientific Veterinary Institute Novi Sad
Veterinary Specialized Institute Sabac, Serbia
Veterinary Specialized Institute Nis, Serbia
Instituto Nacional de Enfermedades Respiratorias (INER)
Public Health Wales Microbiology Cardiff Wales Specialist Virology Centre
Grupo de Genmica y Bioinformtica del Instituto de Investigacin de la Cadena Lctea CONICET-INTA on behalf of 'Proyecto Argentino Interinstitucional de genomica de SARS-CoV-2' (PAIS Consortium)
African Centre of Excellence for Genomics of Infectious Diseases (ACEGID), Redeemer's University
Lab voor klinische biologie
National Institute of Public Health - National Institute of Hygiene
Lab. Microbiologia e Virologia, Cotugno, A.O. dei Colli
COVID-19 National Reference Laboratory
HUG, Laboratory of Virology and the Health2030 Genome Center
Irish Coronavirus Sequencing Consortium - National University of Ireland Galway
North Dakota Department of Health, Public Health Laboratory
NBCC Sequencing Facility
Microbiology Department. Complexo Hospitalario Universitario de Vigo
Gagnon Lab, Southern Illinois University
PHV-FSS
Special Operations Medical Research Division, Defence Services Medical Research Centre
Molecular Biology, IZS Sicilia
VRDL-Gandhi Medical College
Hospital Universitari Vall d'Hebron - Vall d'Hebron Institut de Rercerca
MDRU-DHR,Gandhi Medical College
Special Operations Medical Research Division, Defence Services Medical Research Centre, DSMRC, Nay Pyi Taw 15013, Myanmar
Institute for Computational Biomedicine, Weill Cornell Medicine, 1305 York Ave, New York, NY 10065, USA
Institute of Virology, Clinial Virus Genomics, Medical Center, University of Freiburg, Freiburg, Germany
Microbial Genome Sequencing Center; Microbial Genomic Epidemiology Laboratory
Institute for Computational Biomedicine, Weill Cornell Medicine
Department of Epidemiology, Infectious Disease Control and Prevention, Hiroshima University, Japan
Barts Health NHS Trust
Istituto Superiore di Sanit (ISS)
Division of Viral Diseases, CDC Pathogen Discovery Team, 1600 Clifton Road, Atlanta, GA 30329, USA
Aalborg University
University of Zambia, School of Veterinary Medicine, Disease Control
Prof. Gorgoulis Lab
UAntwerp, Laboratory of Medical Microbiology, Campus Drie Eiken S6.26, Universiteitsplein 1, 2610, Wilrijk, Antwerp, Belgium
S.M.S.Medical College, Jaipur, Rajasthan
Contact:Junko Tanaka Graduate School of Biomedical and Health Sciences, Hiroshima University, Department of Epidemiology, Infectious Disease Control and Prevention; 1-2-3, Kasumi, Minami Ku, Hiroshima, Hiroshima 734-8551, Japan
CEIRS Data Processing and Coordinating Center, Center for Research on Influenza Pathogenesis (CRIP), New York, NY 10029-6574, USA
Virology, Ecole Nationale Veterinaire de Toulouse, 23 chemin des Capelles, Toulouse 31300, France
Virology, Mechnikov Research Institute of Vaccines & Sera, Malyi Kazennyi pereulok 5a, Moscow 105064, Russia
Bacteriology, GPHL, 1749 Clairmont Road, Decatur, GA 30033, USA
Department of Biochemistry, Cell and Molecular Biology, WACCBIP, University of Ghana, Volta Road, University of Ghana, Legon, Accra, Greater Accra +233, Ghana
Institute of Virology, Charite, chariteplatz 1, Berlin, Berlin 10117, Germany
Molecular Diagnostics, Central Public Health Laboratory, Safin Road, Erbil, Arbil, Iraq
School of Pharmacy, Shenandoah University, 1775 N. Sector Court, Winchester, VA 22601, USA
Gonoshasthaya-RNA Research Center, Gonoshasthaya-RNA Molecular Diagnostics and Research Center, House 14/E, Road 6, Dhaka 1205, Bangladesh
Microbiology Division, South Carolina Department of Health and Environmental Control Public Health Laboratory (SC DHEC PHL)
Molecular Microbiology & Immunology, University of Missouri
Respiratory Viruses Branch, CDC
Department of Biochemistry, Cell and Molecular Biology
Bacteriology, Georgia Public Health Laboratory (GPHL)
DRESDEN-concept Genome Center, CMCB, TU Dresden
Protzer Lab, Gagneur Lab, Robert Koch Institut
1. Genome Research Center for Health (CRGS) / 2. Laboratory of Molecular Medicine and Genomics(LMMGe) / 3. Center for Research in Pure and Applied Mathematics (CRMPA)
U.O. Genomics, S.S. Genetics and Advanced Omics Techniques Istituto Zooprofilattico Sperimentale del Piemonte, Liguria e Valle d'Aosta
Wytemaweg 80, 3015 CN Rotterdam
Population Medicine and Diagnostic Sciences, Cornell University, 240 Farrier Rd, Ithaca, NY 14853, USA
DPH, Massachusetts State Public Health Lab, 305 South, Boston, MA 02130, USA
Instituto de Biotecnologia - UNESP-Botucatu-SP
Center of Advanced Studies and Technology, Molecular Genetics Laboratory
School of Pharmacy, Shenandoah University
Carpi Laboratory - Purdue University
AZ Delta
IHU Mditerrane Infection
19-21, boulevard Jean Moulin, 13005 Marseille
Virology department Institute of microbiology and immunology Faculty of Medicine University of Belgrade
Department of Infectious Diseases, Kobe Institute of Health
Molecular biology division, Institute of Clinical Biochemistry and Diagnostics, Charles University, Faculty of Medicine in Hradec Krlov and University Hospital Hradec Krlov
DMR
Houston Health Dept.
IrsiCaixa - Can Ruti CovidSeq
Wiedenheft lab, Montana State University
Instituto Nacional de Salud- Direccin de Investigacin en Salud Pblica, Universidad de los Andes- Applied genomics research group, Vicerrectoria de Investigacin y Creacin, Universidad de los Andes- Systems and Computing Engineering Department
SMS Medical College Jaipur
SMS Medical College jaipur
Tanjungpura University Hospital
University or Iowa, Lung Biology and Cystic Fibrosis Research Center, Pezzulo Lab
MOH - Jaber Al-Ahmad Hospital (Innovation Research Laboratory)
Molecular Biology and Virology lab, Faculty of Veterinary Medicine, Jordan University of Science and Technology
NCSLPH
Tilia Laboratories s.r.o.
Gorgas memorial Institute For Health Studies
National Microbiology Laboratory (NML)
Center for Genome Research and Biocomputing
Biology, MCL
Research Center for Genetic Engineering and Biotechnology Georgi D. Efremov , Macedonian Academ
UCLouvain/IREC/MBLG
Research Center for Genetic Engineering and Biotechnology Georgi D. Efremov , Macedoni
Alea Genetic Centre
Laboratoire national de sante, Microbiology, Microbial Genomics Platform
AZDelta
Department for Public Health Microbiology Ljubljana, NLZOH
GRAM2.0, Universit de Caen Normandie Laboratoire de Virologie, CHU de Caen
State Key Laboratory of Agriculture Microbiology, Huazhong Agric
Utah Public Health Laboratory, Utah Public Health Laboratory Infectious Disease submission group
Department of Health Technology and Informatics, Hong Kong Polytechnic University of Hong Kong
Pathogen Laboratory (BSL3), Biomedical Innovation Department, Experimental and Applied Biology Division, Scientific Research Center and High Education from Ensenada (CICESE)
Department of Virology
CDC Division of Viral Diseases, Pathogen Discovery
Population Medicine and Diagnostic Sciences, Cornell University
Virology Department, Institute of microbiology and immunology, Faculty of Medicine University of Blegrade
ARUP Laboratories
SeqCOVID-SPAIN consortium / IBV (CSIC)
NGS Competence Center Tuebingen, Institut fr Medizinische Mikrobiologie und Hygiene, Universitaetsklinikum Tbingen
Department of Virology, Henri Mondor University Hospital, Assistance Publique Hpitaux de Paris, Universit Paris-Est Crteil, INSERM U955
Center for Virology
Kansas Health and Environmental Lab
Vilnius University Hospital Santaros Klinikos
Thai Red Cross Emerging Infectious Diseases Center and Faculty of Medicine, Chulalongkorn University
UMR190-Unit des virus emergents
Virology Unit, Institut Pasteur du Cambodge
Ibaraki Prefectural Institute of Public Health
Virology Department Institute of Microbiology and Immunology Faculty of Medicine University of Belgrade
BSWMC-Temple Molecular
Laboratorio de Referencia Nacional de Enteropatgenos. Instituto Nacional de Salud del Per
Baylor Scott & White-Temple
Microbiology and Virology Laboratory, Policlinico Riuniti, Azienda Ospedaliero Universitaria, Foggia
Evandro Chagas Institute Virology
Monterey County Public Health Laboratory
Virology, ICAR-National Research Centre on Equines
State Center for Health Surveillance of the Health Department of the State of Rio Grande do Sul(CEVS_SES-RS)
Maryland Public Health Laboratory (MD PHL)
City of Milwaukee Health Department Laboratory
Servicio de Microbiologa Hospital Ramn y Cajal
Laboratory for HIV and opportunistic infections diagnosis The Republican Research and Practical Center for Epidemiology and Microbiology (RRPCEM)
Vilnius university hospital Santaros Klinikos, Center of Laboratory Medicine
Genomics and Transcriptomics, Philip Morris International
Princess Haya Biotechnology Center, Jordan University of Science and Technology
Botswana Harvard HIV Reference Laboratory
Princess Haya Biotechnology Center/ Jordan University of Science & Technology
Infectious Disease Biology, Institute of Life Sciences
Transcriptomics & Applied Genomics (TAG)
Jessa
U.O. Genomics, S.S. Genetics and Advanced Omics Techniques, Istituto Zooprofilattico Sperimentale del Piemonte Liguria e Valle d'Aosta
National Laboratory for Health, Environment and Food;Institute of Microbiology and Immunology
INSPI-Centro de Investigacin Multidisciplinaria de la DTIDI
Center for Laboratory Medicine St. Gallen
UAntwerp, Laboratory of Medical Microbiology
CEVS_SES_RS
State Center for Health Surveillance. Rio Grande do Sul State Secretary of Health
Molecular Pathology, Pathology and Laboratory Medicine Institute, Cleveland Clinic, Ohio, USA
Centro de Investigaciones en Microbiologa y Biotecnologa-UR (CIMBIUR), Facultad de Ciencias Naturales, Universidad del Rosario, Bogot, Colombia Instituto Nacional de Salud, Bogot, Colombia Icahn School of Medicine at Mount Sinai, New York, USA
Public Health Virology-Forensic and Scientific Services (PHV-FSS)
Medical Microbiology, Radboud University Medical Center
State Virus Research and Diagnostic Laboratory (VRDL), AIIMS Raipur
Institute of Public Health of Republic of North Macedonia Laboratory of Virology and Molecular Diagnostics
Swiss Tropical and Public Health Institute
Where sequence data have been generated and submitted to GISAID
Diagen
Institute of microbiology and Immunology, Faculty of Medicine, University of Belgrade
Hospital Universitari Vall d'Hebron - Vall d'Hebron Institut de Recerca
University of Sarajevo, Veterinary Faculty, Laboratory for Molecular Diagnostic and Research Laboratory
NJ Public Health and Environmental Laboratories
BIOBANCO / COCTI
Fulgent Genetics
Pathology and Laboratory Medicine Institute, Cleveland Clinic, Ohio, USA
Instituto Nacional de Salud- Direccin de Investigacin en Salud Pblica
Instituto Nacional de Salud- Direccin de Investigacin en Salud Pblica, Universidad de los Andes- Gencore
Houston Health Department, Disease Prevention and Control
National Influenza Center
National Health Laboratory Service/UCT
NLZOH, Laboratory for Virology
Instituto Gulbenkian de Ciencia
Biotia
Tokyo Metropolitan Institute of Public Health
Infectious Disease Control and Prevention Institute
Mnch Lab / Ulm University Medical Center Kirchhoff Lab / Ulm University Medical Center Sparrer Lab / Ulm University Medical Center Blum Lab / LMU Munich
Sher-e-Bangla Nagar, Agargaon, Dhaka-1207, Bangladesh.
Laboratorio Central Mg. Luis Alfredo Pianciola on behalf of 'Proyecto Argentino Interinstitucional de genomica de SARS-CoV-2' (PAIS Consortium)
Laboratorio de Virologia del HUCA
Laboratorio de Virologia HUCA
Laboratorio de Virologa HUCA
Institut de Pathologie et Gntique
Institut de Pathologie et Genetique
NJ_PHEL
Botswana Harvard AIDS Institute Partnership
LABORATORIO SPECIALISTICO UOC EMATOLOGIA- Ospedale San Francesco - ATS-ASSLNUoro
Medical Microbiology, Maastricht University Medical Centre
Kentucky State Public Health Lab
GA Department of Public Health
Baylor Scott & White - Temple
Respiratory Viruses Branch, Division of Viral Diseases, CDC
Dirk Dittmer
Sonora Quest Laboratories
Pandemic Response Lab, R&D
Laboratorio Microbiologia e Virologia P.O. Cotugno A.O. dei Colli
Laboratorio Microbiologia e Virologia, P.O. Cotugno, A.O. dei Colli
Laboratory of genomics and metagenomics, Institute of Microbiology, University Hospital Centre and University of Lausanne, Switzerland
Functional Genomic Platform UATRS-biology, CNRST
Laboratorio de Virologa / Hospital Universitario Central de Asturias (HUCA)
UNZAVET and PATH
LATE - Laboratrio de Tcnicas Especiais - Hospital Israelita Albert Einstein
Biolab Diagnostic Laboratories
Carrington Lab, Department of PreClinical Sciences
African Centre of Excellence for Genomics of Infectious Diseases (ACEGID), Redeemers University
Carrington Lab, Department of PreClinical Sciences, Building 36, First Floor Biochemistry Unit, Faculty of Medical Sciences, The University of the West Indies
Central Public Health Laboratory - LACEN -Bahia, Salvador, Brazil
State Hygienic Laboratory at the University of Iowa
Hudsonalpha Genome Sequencing Center
Department of Respiratory and other Viral Infections of L.V.Gromashevsky Institute of Epidemiology & Infectious Diseases NAMS of Ukrain, JSC Farmak
Beijing Genomics Institute (BGI)
Instituto Adolfo Lutz Interdisciplinary Procedures Center Strategic Laboratory
Sequencing and Bioinformatics Service and Molecular Epidemiology Research Group. FISABIO-Public Health.
Institute information KU Leuven, Clinical and Epidemiological Virology
rea de Secuenciacin del Laboratorio de Virologa del Hospital de Nios Dr. Ricardo Gutierrez on behalf of 'Proyecto Argentino Interinstitucional de genomica de SARS-CoV-2' (PAIS Consortium)
Department of Medical, Biotechnologies University of Siena
Division of Medical Virology, Stellenbosch University and National Health Laboratory Service (NHLS)
Stellenbosch University and NHLS
National Centre for Communicable Deseases (NCCD)
CSIR-CDRI/SGPGI
CSIR-CDRI, Lucknow
CSIR-CDRi/SGPGI, Lucknow
Tehran University of Medical Sciences
Microbiological Diagnostic Unit - Public Health Laboratory (MDU-PHL)
Laboratory Medicine, University of Washington
Fred Hutchinson Cancer Research Center
Microbiology & Immunology, University of North Carolina
Department of Biology, University of Basrah
Department of Biochemistry, Cell and Molecular Biology, West African Centre for Cell Biology of Infectious Pathogens (WACCBIP), University of Ghana
AZ Klina
Microbiology Service, Hospital Universitario Clinico San Cecilio, Granada
St. Jude Children's Research Hospital Infectious Diseases
Unit Mixte Internationale TransVIHMI (UMI 233 IRD U1175 INSERM - Universit de Montpellier)IRD (Institut de recherche pour le dveloppement)
US Air Force School of Aerospace Medicine
MEPHI Aix Marseille University (AMU)
Institute of Virology, University Hospital, University of Bonn and German Center for Infection Research (DZIF), Bonn-Cologne, Bonn, Germany
North Carolina State Laboratory of Public Health
State Center for Health Surveillance. Rio Grande do Sul State Secretary of Health (CEVS)
TwinStrand Biosciences, Inc.
Unit Mixte Internationale TransVIHMI (UMI 233 IRD U1175 INSERM - Universit de Montpellier) IRD (Institut de recherche pour le dveloppement)
Tampa General Hospital Esoteric Research & Development Lab
Genome Analysis Center, Yamanashi Central Hospital
CBRN Defence and Security, Swedish Defence Research Agency
Omics Sciences Laborator
Omics Sciences Lab
U.O. Igiene, Ospedale Policlinico San Martino
School of Pharmacy, Shenandoah University
Public Health Virology-Forensic and Scientific Services
Institute of Applied Genomics
Laboratorio de Virologa Hospital Universitario Central de Asturias (HUCA)
Cerba
Gorgas memorial Institute for Health Studies
Uhlemann Laboratory, Columbia University Irving Medical Center
Department of Internal Medicine, College of Medicine, Chosun University
Institut de Pathologie et Gntique (IPG)
Instituto de diagnstico y Referencia Epidemiologicos (INDRE) Departamento de Virologa
School of Pharmacy
Colleen B. Jonsson
University at Buffalo Genomics and Bioinformatics Core
UC Davis Genome Center
Microbiology RPAH
Imelda Hospital
Istituto di Genomica Applicata
Zurita & Zurita Laboratorios
Department of Virology, Piti-Salptrire hospital
Universidad Nacional de Colombia - Laboratorio Genmico One Health
IRBA, 2MI
Instituto Nacional de Salud
Research Center for Genetic Engineering and Biotechnology Georgi D. Efremov, Macedonian Academy of Sciences and Arts
Department of Health Technology and Informatics, The Hong Kong Polytechnic University
Hospital Universitari Vall d'Hebron -
Department of Food safety, Nutrition and Veterinary public health - Istituto Superiore di Sanit
Laboratorio di Riferimento Regionale della Sicilia Occidentale per lEmergenza COVID-19
Laboratory of Communicable Diseases
Centro de Desenvolvimento Tecnolgico em Sade - CDTS
Mako Medical Laboratories
CISLD (Clinical Institute of Special Laboratory Diagnostics), University Children's Hospital, University Medical Center Ljubljana
Istituto Zooprofilattico Sperimentale dellAbruzzo e Molise G. CaporaleMEDICO COMPETENTE P.O. L'AQUILA
Department of Public Health Microbiology Ljubljana, National Laboratory for Health, Environment and Food
Institute of Molecular Medicine, Section for Molecular Cell Biology
Laboratorio Specialistico di Ematologia, Ospedale San Francesco, via Mannironi 1, 08100 Nuoro
African Centre of Excellence for Genomics of Infectious Diseases (ACEGID), Redeemers University, Ede
Genomic Research Lab, BCSIR, Dr. Qudrat-E-Khuda Road, Dhaka-1205, Bangladesh
Genomic Research Lab, BCSIR, Dr. Qudrat-E-Khuda Road, Dhaka 1205, Bangladesh
Unit di Analisi del Rischio ed Epidemiologia Genomica, Istituto Zooprofilattico Sperimentale dell'Emilia Romagna e della Lombardia (IZSLER)
Instituto Nacional de Salud- Direccion de Investigacion en Salud Publica
State Key Laboratory of Agriculture Microbiology, Huazhong Agric Laboratory of Animal Virology, College of Veterinary Medicine
National Public Health Center, National Biosafety Laboratory
PCR Laboratory, The First Affiliated Hospital of Zhengzhou University, Zhengzhou, Henan, China
Centro de Investigaciones en Microbiologa y Biotecnologa-UR (CIMBIUR), Facultad de Ciencias Naturales, Universidad del Rosario, Bogot, Colombia
Biologia molecular de enfermedades emergentes y EPOC, Instituto Nacional de Enfermedades Respiratorias
Faculty of Medicine, Universitas Indonesia
Hong Kong Children's Hospital
Wojewdzka Stacja Sanitarno-Epidemiologiczna w Olsztynie, Laboratorium Bada Epidemiologiczno-Klinicznych
U.O. Microbiologia, Laboratorio Unico Centro Servizi - AUSL della Romagna
U.O. Microbiologia Laboratorio Unico Centro Servizi AUSL della Romagna
Telethon Institute of Genetics and Medicine - Telethon Institute of Genetics and Medicine - TIGEM
Telethon Institute of Genetics and Medicine - TIGEM
National Institute of Virology-Microbial Containment Complex, Indian Council of Medical Research
Hospital Universitari Vall d'Hebron - Vall d'Hebron Research Institute
New Jersey Public Health Environmental Laboratories (NJ_PHEL)
Telethon Institute of Genetics and Medicine (TIGEM)
Hong Kong Childrens Hospital
Istanbul University-Cerrahpasa, Cerrahpasa School of Medicine, COVID-19 Laboratory
Institute of Biotechnology, DNA Sequencing and Genomics Laboratory, University of Helsinki
ICMR-NATIONAL INSTITUTE OF VIROLOGY, MICROBIAL CONTAINMENT COMPLEX
Department of Molecular Medicine, Computational Medicine Group, Univeresity of Padova, Padova, Italy
Institute of Tropical Disease, Universitas Airlangga; Fakultas Kedokteran, Universitas Sumatra Utara
Centro Polidiagnostico strumentale AMES
National Health Laboratory Services, Virology
Institute of Tropical Disease, Universitas Airlangga; Faculty of Medicine, Universitas Sumatera Utara
Microbial Genomics Lab, Lebanese American University, Byblos
MB1554
AMES Centro Polidiagnostico Strumentale S.r.l.
Botswana Harvard HIV Reference Laboratory,
National Health Laboratory Services
ID Genomics
IEH and ID Genomics
Stefan S. NicolauInstitute of Virology
Section for Molecular Diagnostics
285 Mihai Bravu Ave, Bucharest, Romania
National Reference Laboratory, Nigeria Centre for Disease Control, Gaduwa, Abuja, Nigeria
Group of Genomics and Postgenomic Technologies of Central Research Institute of Epidemiology
Croatian Institute of Public Health
Laboratorio Biologia Molecolare Sars Cov2 - UOC Laboratorio Analisi - Servizio Medicina di Laboratorio, Ospedale 'San Francesco' - ATS-ASSL Nuoro
Hyde Lab
University of Oregon Genomics and Cell Characterization Core Facility (GC3F)
1. National Institute of Public Health - National Institute of Hygiene; 2. Eurofins Genomics Europe Sequencing GmbH
Protzer Lab
DeRisi Lab, University of California, San Francisco
Laboratorio de Secuenciacin-Centro de Instrumentos, IMSS Mxico /Unidad de Investigacin Mdica en Inmunoqumica, UMAE Hospital de Especialidades Bernardo Seplveda Gutirrez, Centro Mdico Nacional Siglo XXI, Instituto Mexicano del Seguro Social (IMSS), Mxico.
Laboratory of Histology-Embryology
Laboratory of Histology-Embryology, Molecular Carcinogenesis Group, Faculty of Medicine, National and Kapodistrian University of Athens
Fukuoka Institute of Health and Environmental Sciences
GenBio
Laboratory of Communicable Diseasea
Radboudumc
Baylor Esoteric + Molecular Lab
UAntwerp, Laboratory of Medical Microbiology,
Rocky Mountain Laboratories
New Jersey Public Health and Environmental Laboratories (PHEL)
Kashi Clinical Laboratory
Beijing Institute of Genomics, Chinese Academy of Sciences
Baylor College of Medicine/ GCID
Instituto Nacional de Saude (INSA) and Institute of Biomedicine (iBiMed), Universidade de Aveiro
Beijing Center for Disease Prevention and Control
NPHL
Plateforme de testing Namuroise
Department of Molecular & Medical Virology, Ruhr University Bochum, 44801 Bochum, Germany | Institute of Virology, Charit - Universittsmedizin Berlin, corporate member of Freie Universitt Berlin, Humboldt-Universitt zu Berlin and Berlin Institute of Health (BIH), Berlin, Germany
Area Biologia Molecolare - Istituto Zooprofilattico Sperimentale della Sicilia
CIAD LDM-LGM
NPHL COVID-19 Response Team
New Jersey Public Health and Environmental Laboratories (NJ PHEL)
Department of Virology, Institute of Tropical Medicine, Nagasaki University, Nagasaki, Japan
National Institute for Viral Disease Control and Prevention
National Virology Reference Laboratory
Department of Veterinary Science, National Institute of Infectious Diseases
Switzerland
Zooprofilattico Sperimentale dell'Emilia Romagna e della Lombardia (IZSLER), Risk Analysis and Genomic Epidemiology Unit
KRISP, KZn Research Innovation and Sequencing Platform
LABRESIS_HCPA
Molecular Virology Unit, Microbiology and Virology Depertment, Fondazione IRCCS Policlinico San Matteo, Pavia
Laboratrio de Biologia Integrativa, Instituto de Cincias Biolgicas, Universidade Federal de Minas Gerais
Microbial Genome Sequencing Center; Microbial Genomic Epidemiology Laboratory, University of Pittsburgh
New Jersey Public Health and Environmental Laboratories
Academic Center for Pathomorphological and Genetic-Molecular Diagnostics ltd, Bialystok, Poland
1. Laboratory of Communicable Diseases (Estonia); 2. Eurofins Genomics Europe Sequencing GmbH
Institute of Biomedicine (IBiMED), Universidade de Aveiro
Institute of Molecular Biology NAS RA, Republic of Armenia, Department of Bioengineering, BioinformaticsInstitute and Molecular Biology IBMPh RAU, Republic of Armenia
Lithuanian University of Health Sciences Hospital, Department of Genetics and Molecular Medicine
Istituto Zooprofilattico Sperimentale della Lombardia e dell'Emilia Romagna (IZSLER), Risk Analysis and Genomic Epidemiology Unit
Northwestern University - Ozer Lab
Hokkaido Institute of Public Health
Institut fr Medizinische Virologie, Universittsklinikum Frankfurt
Clinical virology Laboratory, Stanford University School of Medicine
Laboratory of Molecular Biology and Cancer Immunology,Lebanese University PHE
Atlas Genomics
LABCOVID_HCPA
Salzkammergutklinikum Vcklabruck, Institut fr Pathologie
IBL
Diagnostic Genomics Lab and Functional Genomics Core, University of South Carolina
Laboratory of virology and molecular diagnostics
L'institut de Recherche en Sant, de Surveillance pidmiologique et de Formation (IRESSEF)
Institute for Systems Biology
Colorado Department of Public Health and Environment
HIV Molecular Laboratory, Ethiopian Public Health Institute
Cruces University Hospital
HIV Molecular Laboratory
HIV molecular lab, Ethiopian Public Health Institute, Ethiopian
Ginkgo BioworksClinical Laboratory
HIV Molecular Lab
African Centre for Excellence for Genomics of Infectious Diseases (ACEGID), Redeemers University
LHUB-ULB
San Gallicano Dermatological Institute I.F.O.
Department of Molecular Medicine,Computational Medicine Group,Univeresity of Padova,Padova,Italy
Coordenao Geral de Laboratrios de Sade Pblica (CGLAB/DAEVS/SVS/MS)
Multidrug-Resistant Organism Repository and Surveillance Network (MRSN)
Institute of Life Sciences
Laboratoire de biologie molculaire - Plateforme Clinique
Servizo de Microbioloxa. Complexo Hospitalario de Santiago de Compostela.
AZ SINT-JAN BRUGGE
Microvida
Epiclin
Genelabs Medical (Pvt) Ltd
Synergy Laboratories, Inc.
Curative Inc
Maryland Genomics, Institute for Genome Sciences, University of Maryland School of Medicine
Wojewodzka Stacja Sanitarno-Epidemiologiczna w Olsztynie, Laboratorium Badan Epidemiologiczno-Klinicznych
Alameda County Public Health Department
1-Laboratory of Microbiology, National Reference Lab, Charles Nicolle Hospital; 2-University of Tunis ElManar, Faculty of Medicine of Tunis, LR99ES09, Tunis, Tunisia
National Reference Laboratory, NCDC, Gaduwa, Abuja
Tumor Immunology Unit, Department of Health Sciences, University of Palermo School of Medicine; Section of Microbiology, University of Palermo School of Medicine; National Research Council of Italy - High Performance Computing and Networking Institute (CNR-ICAR) of Palermo
Department of Infectious Diseases, Istituto Superiore di Sanit
AIDS Vaccine Research Laboratories
WVU and Marshall University Combined Genomics Core Facilities
Can Ruti SARS-CoV-2 Sequencing Hub (HUGTiP/IrsiCaixa/IGTP)
SARS-CoV-2 Sequencing Castilla y Leon-Spain Consortium
Idaho Bureau of Laboratories
Laboratoire de microbiologie CHU NIMES
Laboratory of Genomics and Bioinformatics of the Forest Research Institute of the NAS of Belarus
1. Laboratory of Recombinant Vaccines 2. Department of Biology and Medical Genetics 3. Laboratory of Clinical Genetics
CHU Lille - Laboratoire de Virologie
Instituto Butantan (genome assembly and bioinformatics) and Mendelics (sequencing)
Vilnius University Hospital Santaros Klinikos, Center of Laboratory Medicine
Cerba Lab
Cerba LAb
National Center for Infectious and Parasitic Diseases(NCIPD)
OSU Center for Genome Research and Biocomputing
National Center for Infectious and Parasitic Diseases (NCIPD)
Gencore- Universidad de los Andes
Laboratorio de salud pblica (Bogot) and Gencore (Universidad de los Andes)
Unidad Universitaria de Secuenciacin Masiva y Bioinformtica (UUSMB). IBT-UNAM
WallauLab on behalf of Fiocruz COVID-19 Genomic Surveillance Network
Coordenao Geral de Laboratrios de Sade Pblica (CGLAB)
Polaris Molecular Laboratory
Clinical Center, University of Sarajevo; Unit for Clinical Microbiology
Microbiology Department, University Hospital Donostia
Clinical microbiology lab, RSPTN Universitas Hasanuddin
Clinical Microbiology Lab RSPTN Universitas Hasanuddin
Centre Hospitalier Universitaire de Rouen Laboratoire de Virologie
Molecular Genetics Laboratory, Instituto de Investigaciones Qumicas, Universidad Mayor de San Andrs
MOA Lab
Imelda hospital Bonheiden
Diagnostic Genomics Lab and Functional Genomics Core, University of South Carolina
Oregon State Public Health Laboratory
West African Centre for Cell Biology of Infectious Pathogens (WACCBIP), University of Ghana, Volta Road, Legon-Accra, Ghana
Gunma Prefectural Institute of Public Health and Environmental Sciences
DNA Sequencing and Synthesis Facility (oligo.pl), Institute of Biochemistry and Biophysics PAS
Department of General Diagnostics; Department of Virology; Istituto Zooprofilattico Sperimentale del Lazio e della Toscana (IZSLT)
Group for molecular genetics of pathogens
Klinisch Laboratorium ZNA
BSL-3 Lab, National Institute for Viral Disease Control and Prevention, Chinese CDC
Department for Public Health Microbiology Ljubljana, National Laboratory for Health, Environment and Food
Molecular & Genomic Pathology Laboratory, Thomas Jefferson University Hospital
National Reference Laboratory for Influenza and Respiratory Viruses CZE
IRESSEF
Washington State Department of Health Public Health Laboratories
IBP-laboratoire de virologie
Lithuanian University of Health Sciences
Cytocheck Laboratory
1. ViroGenetics - BSL3 Laboratory of Virology, Maopolska Centre of Biotechnology, Jagiellonian University; 2. Human Genome Variation Research Group, Malopolska Centre of Biotechnology, Jagiellonian University;
Eijkman Institute for Molecular Biology, Ministry of Research and Technology/National Agency for Research and Innovation; National Institute of Health Research and Development
Laboratrio de Bioinformtica e Biotecnologia (Labinftec/UFT)
Oxford University Clinical Research Unit (OUCRU)
Bioinformatics Division, National Institute of Biotechnology (NIB)
Laboratory of Oncology, Blood Center of Ribeiro Preto, Ribeiro Preto School of Medicine, University of So Paulo
Instituto Nacional de Enfermedades Respiratorias (INER): Centro de Investigacin en Enfermedades Infecciosas (CIENI)
Laboratory of Genomics and Bioinformatics, Comenius University Science Park
Instituto de Biotecnologa de la UNAM
Laboratory of Bioinformatics and Computational Biology, A.C.Camargo Cancer Center
Montana Public Health Laboratory
CHU Pontchaillou
OLVZ Aalst
National Plateform bis UMONS/Jolimont
National Platform bis UMONS/Jolimont
Stem Cell Lab. Universitas Pembangunan Nasional Veteran Jakarta (UPNVJ)
The Institute of Molecular Biology and Genetics of NASU
Department of Virology, Bangabandhu Sheikh Mujib Medical University
Institut de Pathologie et Genetique (IPG)
Respiratory Virus Unit, National Infection Service, PHE
CEITEC MU
Texas Department of State Health Services - TXDSHS
Stem Cell Lab, Universitas Pembangunan Nasional Veteran Jakarta (UPNVJ)
Stem Cell Lab, Universitas Pembangunan Nasional Veteran Jakarta
NBACC
National Center of Infectious and Parasitic Diseases
National Center for Infectious and Parasitic Diseases
Laboratory of Clinical Microbiology, Virology and Bioemergencies, ASST Fatebenefratelli Sacco - Sacco Hospital
Dept. of Laboratory Medicine
QUALITY CONTROL CHEMICAL BIOLOGICAL RISK, AOOR Villa Sofia Cervello Palermo
Laboratory of Parasitic Diseases, Systems Genomics Section, National Institute of Allergy and Infectious Diseases, National Institutes of Health
James Polaris Molecular Laboratory
UHTL
The Ohio State University Applied Microbiology Services Laboratory
Karolinska University Hospital
National Institute of Public Health
Roy J. Carver Biotechnology Center
Ohio Department of Health Laboratories
IrsiCaixa
Banc de Sang i Teixits
SC Microbiologia e Virologia AOUSS
Genome Analysis Center, Kamma Memorial Hospital
National Medical Research Center for Obstetrics, Gynecology and Perinatology named after Academician V.I.Kulakov of the Ministry of Healthcare of Russian Federation
Enteric Viruses Group, ICMR-National Institute of Virology
RSE National Center for Biotechnology and RSE National Center of Expertise
Clinical Virology Laboratory, Stanford University School or Medicine
Faculty of Medicine, Universitas Sumatera Utara; Institute of Tropical Disease, Universitas Airlangga
Alanagreh
RSE National Center of Expertise and RSE National center for Biotechnology
Research Unit of Systems Microbiology
Unidad de Genomica Avanzada
THE AFRICA GENOMICS CENTRE AND CONSULTANCY LIMITED
THE AFRICA GENOMICS CENTRE AND CONSULTANCY
Dr. Thomas Vanderford's Lab
IN State Department of Health Laboratory Services
Microbiology Department
CSIR-Centre for Cellular and Molecular Biology - INSACOG
Laboratorio de Enfermedades Emergentes y Reemergentes
Missouri State Public Health Laboratory
Microbiologia Molecular, Instituto SELADIS, Universidad Mayor de San Andrs
Research Center for Vaccine Technology and Development, Institute of Tropical Disease, Airlangga University
Stanford University School of Medicine, Clinical Virology Laboratory
National Center for Expertise, Kazakhstan Zonal Virology Laboratory
Associao Fundo de Incentivo a Pesquisa
Molecular diagnostic unit for viral haemorrhagic fevers and emerging viruses, Bouak CHU Laboratory
Institute of Life Sciences - INSACOG
Protzer Lab, Institut fr Medizinische Mikrobiologie und Hygiene, Gagneur Lab
1. ViroGenetics - BSL3 Laboratory of Virology, Maopolska Centre of Biotechnology, Jagiellonian University; 2. genXone SA, Research & Development Laboratory
Department of Molecular and Translational Medicine, Section of Microbiology, University of Brescia, ASST Spedali Civili, Brescia
New York Genome Center
UZA, Clinical Biology
BioCruces Bizkaia
Centro de Secuenciacin NASERTIC
Infectious Disease Biology, Institute of Life Sciences
National Institute of Virology, Pune
Laboratorio Microbiologia P.O. Cardarelli
ONCOGENE LLC
INSACOG-KA, NIMHANS
Area Biologia Molecolare Istituto Zooprofilattico Sperimentale della Sicilia
CHU Nantes Virology
CMBG FN Brno
Diagtron Laboratoria
1. Virogenetics Laboratory of Virology, Maopolska Centre of Biotechnology, Jagiellonian University. 2. Intercollegiate Faculty of Biotechnology University of Gdansk and Medical University of Gdansk
Instituto de Patologia Vegetal (CIAP-INTA) on behalf of 'Proyecto Argentino Interinstitucional de genomica de SARS-CoV-2' (PAIS Consortium)
Biocdices SA. on behalf of 'Proyecto Argentino Interinstitucional de genomica de SARS-CoV-2' (PAIS Consortium)
Nodo de Secuenciacin Tierra del Fuego - Hospital Regional Ushuaia - Centro Austral De Investigaciones Cientficas - Universidad Nacional De Tierra Del Fuego on behalf of 'Proyecto Argentino Interinstitucional de genomica de SARS-CoV-2' (PAIS Consortium)
Laboratorio Mixto de Biotecnologa Acutica (LMBA) on behalf of 'Proyecto Argentino Interinstitucional de genomica de SARS-CoV-2' (PAIS Consortium)
Razi Vaccine and Serum Research Institute
Instituto Nacional de Saude (INSA) and BioSystems & Integrative Sciences Institute (BioISI) Genomics Unit, FCUL
Quantigen Biosciences
Center of Genomics and bioinformatics, Bioinformatics laboratory
UMC Groningen, Clinical Virology, Department of Medical Microbiology and Infection Prevention
UCSC Genomics Institute
Bushman Lab - University of Pennsylvania
HCRC
siParadigm LLC
Laboratorio Aziendale di Microbiologia e Virologia, Azienda Sanitaria dell'Alto Adige
CHU Clermont-Ferrand, service de virologie
Biobank Lab, Department of Molecular Biophysics, Faculty of Biology and Environmental Protection, University of Lodz
Instituto Nacional de Enfermedades Respiratorias (INER), Centro de Investigacin en Enfermedades Infecciosas (CIENI)
laboratorio Microbiologia PO Cardarelli
laboratorio microbiologia PO Cardarelli
Laboratorio microbiologia PO Cardarelli
Kansas State University Veterinary Diagnostic Laboratory
National Institute of Biomedical Genomics INSACOG
Laboratrio de Imunofarmacologia
Melbourne Diagnostic Unit Public Health Laboratory (MDU-PHL)
Baylor Esoteric and Molecular Lab
Labo Klinische Biologie, UZA
Illinois Department of Public Health - Springfield Lab
Area of Virology, Serology and Virology Division (SAVID), New South Wales Health Pathology Randwick
laboratorio micorbiologia PO Cardarelli
Centro de Investigacin en Ciencias de la Salud y Biomedicina, U.A.S.L.P
Centro de Investigacin en Ciencias de la Salud y Biomedicina, U.A.S.LP.
Laboratrio de Biologia Integrativa
Viollier AG
Robert Koch Institute, ZBS1 Highly Pathogenic Viruses, Berlin, Germany
Maine Health and Environmental Testing Laboratory
National Public Health Organization
Orebro University Hospital
Institute for Developing Science and Health Initiatives (ideSHi)
Kansas State Veterinary Diagnostic Laboratory
KEMRI-Wellcome Trust Research Programme,Kilifi
Laboratorio di Genetica Medica Matera, Italy
Instituto Nacional de Saude (INSA) and i3S - Instituto de Investigao e Inovao em Sade
Expert Microbiology, National Institute for Health and Welfare
Instituto Butantan / Mendelics
Texas Children's Microbiome Center
TaskForce Covid19-Ceinge Regione Campania
Institute of Molecular and Translational Medicine / Laboratory of Experimental Medicine, Faculty of Medicine and Dentistry, Palacky University
LSUHS Emerging Viral Threat Laboratory
Microbial Genomics Laboratory
VIROLOGY LABORATORY-CHU NICE
Victorian Infectious Diseases Reference Laboratory (VIDRL) and the Melbourne Diagnostic Unit Public Health Laboratory (MDU-PHL)
Hospital So Rafael - IDOR
Diagnostic and Research Center of Infectious Diseases, Medical Faculty, Andalas University
National Institute of Infectious Diseases (NIID)
Sapporo City Institute of Public Health
Influenza Virus Research Center, National Institute of Infectious Diseases
CHU NIMES
CINVESTAV
Department of Pathology, National Institute of Infectious Diseases
MUSC Molecular Pathology Laboratory
Laboratorio Central de Salud Publica de Paraguay
New Jersey Public Health and Environmental Laboratories (NJPHEL)
Laboratory of genomics and metagenomics
Laboratorio de Virologia, Faculdade de Medicina, Universidade Federal de Mato Grosso, campus Cuiab
University of Texas, Genomic Sequencing and Analysis Facility
UTGSAF
National Public Health Surveillance Laboratory
HEGP - Laboratoire de Virologie
Health and Environmental Testing Laboratory
Illinois Department of Public Health - Chicago Lab
University of Mississippi Medical Center, Molecular and Genomics Core Facility
National Centre For Cell Science INSACOG
LBM ALPHABIO
Diagnostic Genomics Laboratory
Biocruces Bizkaia
Laboratory for Clinical Immunology and Molecular Genetics -University Clinic Golnik
Associao Fundo de Incentivo Pesquisa (AFIP)
Associao Fundo de Incentivo Pesquisa (AFIP).
Division of Medical Virology, Stellenbosch University and NHLS Tygerberg Hospital
Medical Genetics Laboratory, Regional Centre of Medical Genetics, Emergency County Hospital Craiova
Genomic Research Lab. BCSIR
Department of Virology, Faculty of Medicine, University of Helsinki, Helsinki, Finland generated and submitted to GISAID
Istituto di Genomica Applicata; Istituto Zooprofilattico Sperimentale delle Venezie
Laboratorio SPOKE Biologia Molecolare -Azienda Ospedaliero Universitaria - AOU Cagliari
Texas A&M Institute for Genomic Sciences and Society (TIGSS)
Dr. Qudrat-I-Khuda Road, Dhaka-1205, Bangladesh
Biocruces
Department of Microbiology, University Hospital Motol
Servizo de Microbioloxa. Complexo Hospitalario de Santiago de Compostela21
Reditus Laboratories
Immunology, Noguchi Memorial Institute for Medical Research
Microbiology Laboratory,Lu`an CDC
IHU Mediterranee Infection
Institute of Molecular and Translational Medicine / Laboratory of Experimental Medicine
Clinical Division, Fred Hutchinson Cancer Research Center
Houston Health Department
Medical Genetics, Pamukkale University
Department of Microbial Biotechnology, Genetic Engineering Division, National Research Centre
Yale School of Public Health
CEIRS Data Processing and Coordinating Center, Center for Research on Influenza Pathogenesis (CRIP)
Microbiology Division, South Carolina Department of Health and Environmental Control
Abdaliyev Askar, Tungushbayev Talgat, Sharipova Saule, Shevtsov Alexandr, Amirgazin Asylulan, Kamalova Dinara, Ramankulov Erlan, Balykbaev Kanat
National Reference Laboratory
Laboratorio di Microbiologia e Virologia, Universit Vita-Salute San Raffaele, Milan
Centro de Investigacin en Ciencias de la Salud y Biomedicina, U.A.S.L.P.
Instituto Nacional de Ciencias Medicas y Nutricion Infectious Diseases
Laboratorio de Estudos de Virus Emergentes - UNICAMP
Laboratorio de Estudos de Virus Emergentes
TxGen
Laboratory of Respiratory Viruses Teaching and Clinical Center of the Medical University of Lodz
Laboratorio de Referencia Nacional de Biotecnologa y Biologa Molecular. Instituto Nacional de Salud Peru
Gencore - Universidad de los Andes.
Laboratrios de Genmica Funcional (FCA/UNESP) e Biologia Molecular (FMB-HC/UNESP) - Rede de Vigilncia Genmica (Vigenmica)/UNESP
S.M.S. Medical College
Hospital Universitari Vall d'Hebron - Vall Hebron Institut de Recerca
Nebraska Public Health Laboratory COVID-19 Response Team
GHC Genetics, s.r.o.
Fimlab Laboratories
LBM ALPHABIO, Marseille
Bioptick laborato s.r.o.
1. Academic Center for Pathomorphological and Genetic-Molecular Diagnostics ltd, Bialystok, Poland 2. National Institute of Public Health - National Institute of Hygiene, Warsaw, Poland
Riga East University Hospital-National Microbiology Reference Laboratory; Eurofins Genomics Europe Sequencing GmbH
Technical Support Units for Scientific Research (UATRS), National Centre for Scientific and Technical Research (CNRST)
University of Texas at Austin Genome Sequencing and Analysis Facility (UTGSAF)
1. Academic Center for Pathomorphological and Genetic-Molecular Diagnostics ltd, Bialystok, Poland 2. National Institute of Public Health - National Institute of Hygiene, Warsaw, Poland
Compass Laboratory Services
NSU Genome Research Institute (NGRI)
Abbott
RIPHL at Rush University Medical Center
AZ KLina
Centre de Recherches Mdicales de Lambarn (CERMEL)
Center for Laboratory Medicine
NLZOH (National Laboratory for Health, Environment and Food) / CISLD (Clinical Institute of Special Laboratory Diagnostics), University Children's Hospital, University Medical Center Ljubljana
Gencore - Universidad de los Andes
TIGSS
National reference Laboratory, NCDC, Gaduwa, Abuja, Nigeria
Pro-Vitam Diagnostics and Research Laboratory
Universidad Industrial de Santander.
Universidad Industrial de Santander
Planet Lab, Children's Hospital of Philadelphia
National Reference Laboratory, NCDC, Gaduwa, Abuja, Nigeria
Molecular Microbiology Laboratory
Laboratrio de Microbiologia Molecular - Universidade FEEVALE
Central Public Health Lab, National Public Health Organization
SON ESPASES UNIVERSITARY HOSPITAL
Servizo de Microbioloxa. Complexo Hospitalario de Santiago de Compostela
Plateforme Clinique de testing Namuroise
Molecular Biology Laboratory
CHU LILLE
Department of Biosystems Science and Engineering, ETH Zurich
UMR 8199/1283 EGID
State Key Laboratory of Emerging Infectious Diseases, The University of Hong Kong
The University of Hong Kong Department of Microbiology
IU-Cerrahpasa, Cerrahpasa School of Medicine, COVID-19 Lab
Mert Kuskucu, Yesim Tuyji Tok, Kenan Midilli
Laboratorio di Microbiologia
Illumina Miseq
Submitting lab:
IrsiCaixa Retrovirology Lab
Fimlab Laboratories, Arvo Ylpn katu 4, 33520 Tampere, Finland
Institute of Medical Virology
Notre Dame Genomics & Bioinformatics Core Facility
Santa Clara County public Health Laboratory
1270 Natividad Road Salinas, CA 93906
Helix
Laboratory of virology and molecular diagnostics, Institute of Public Health
IRCCS Regina Elena National Cancer Institute
N.F. Gamaleya Research Center for Epidemiology and Microbiology
Mathers Lab
Hospital Universitario Marqus de Valdecilla
1. Tricity SARS-CoV-2 sequencing consortium: University of Gdansk, Medical University of Gdansk, Vaxican Ltd., Invicta Ltd. 2. National Institute of Public Health - National Institute of Hygiene, Warsaw, Poland
1. National Institute of Public Health - National Institute of Hygiene, Warsaw, Poland 2. Biobank Lab, University of Lodz 3. Laboratory of Respiratory Viruses, Teaching and Clinical Center of the Medical University of Lodz
Clinical Bacteriology
Laboratory for Functional Genome Analysis; Dept. Genomics; Gene Center of the LMU Munich
Showa University PCR Center
Bioptick laborato, s.r.o.
Servicio Microbiologa Hospital La Paz
Laboratrio de Pesquisa em Virologia, FAMERP, SJRP
Kanagawa Prefectural Institute of Public Health
Laboratoire de Biologie Mdicale Hpital Sainte Musse
1. ViroGenetics - BSL3 Laboratory of Virology, Maopolska Centre of Biotechnology, Jagiellonian University;
Covid-19 laboratory, Institute of Human Genetics, Polish Academy of Sciences
Microbiologia e Virologia Cotugno
Microbiologia e Virologia
Centre de recherches mdicales de Lambarn (CERMEL)
ILTM
Centre de Recherche et de Formation en Infectiologie Guine
Tokyo Medical and Dental University
P.O.CARDARELLI
CSIR Institute of Genomics and Integrative Biology (CSIR-IGIB)
Noblis
Institute for Medical Research, Infectious Disease Research Centre, National Institutes of Health, Ministry of Health Malaysia Jalan Setia Murni U13/52, Bandar Setia Alam, 40170 Selangor, Malaysia
Hagmattstrasse 14, 4123 Allschwil, Switzerland
CQRC_QUALITY CONTROL CHEMICAL BIOLOGICAL RISK_AOOR Villa Sofia Cervello Palermo
Department of Medical Microbiology & Infection prevention, Amsterdam University Medical Centers location AMC
CDC Division of Viral Diseases, Pathogen Discovery
Iressef Genomics lab
Instituto Butantan / USP-Pirassununga
Laboratrio Baculovrus
Institute for Infectious Diseases
Erasmus Medical Center Department of Virology
Laboratrio de Estudos de Vrus Emergentes
Genome Information Research Center, Research Institute for Microbial Diseases, Osaka University
inStem NCBS
Laboratory of genome analysis, N.F. Gamaleya National Research Center for Epidemiology and Microbiology of the Ministry of Health of the Russian Federation
Imeda Hospital
Communicable Diseases, Interactive Research School for Health Affairs
Center for Precision Genome Editing and Genetic Technologies for Biomedicine, Pirogov Medical University, Moscow, Russian Federation
Institute of Virology Department of Hygiene, Microbiology and Public Health at Innsbruck Medical University
Biomedical Research Center (BRC), Qatar University / Qatar Genome Project (QGP)
Weill Cornell Medical College - Qatar (WCM-Q), Genomics Core Laboratory / Qatar Genome Project (QGP)
Virology Laboratory, International Centre for Diarrhoeal Disease Research, Bangladesh (ICDDR,B)
African Centre of Excellence for Genomics of Infectious Diseases, Redeemers University
LGBio (Laboratorio de Genetica & Biodiversidade)
Instituto Butantan / ESALQ-USP
PathoSense BV
UNC Charlotte Environmental Monitoring Laboratory
Institute for Medical Research, Infectious Disease Research Centre, National Institutes of Health, Ministry
CHU Lille
ViroGenetics - BSL3 Laboratory of Virology, Maopolska Centre of Biotechnology, Jagiellonian University;
Laboratori de Referencia de Catalunya
Central Public Health Laboratory, National Public Health Organization
Institute of Applied Biosciences, Centre for Research and Technology Hellas
Son Espases
Main Chemical Laboratories Egypt Army
Wichita State University - Molecular Diagnostics Lab
Hospital General Universitario Gregorio Maran
Genome Centre
Centro de Investigacin en Enfermedades Infecciosas (CIENI), Instituto Nacional de Enfermedades Respiratorias (INER)
Instituto Butantan
NCDC Delhi, Biotechnology Division
Instituto Butantan / ESALQ-USP (Piracicaba)
Instituto Butantan / FZEA-USP (Pirassununga)
Riga East Clinical University Hospital, National Microbiology Reference Laboratory; Eurofins Genomics Europe Sequencing GmbH
Sonic Reference Laboratory
SVFI, Veterinary institute in Zvolen
All India Institute of Medical Sciences, Bhopal
Laboratorio de Pesquisa em Virologia
SVFI, Veterinary institute in Zvolen, Slovakia
Department of Developmental Medicine, Research Institute, Osaka Women's and Children's Hospital
Genomik Solidaritas Indonesia Laboratorium
Instituto de Medicina Tropical & Salud Global, Universidad Iberoamericana (UNIBE)
Inovie AS GenBio Clermont-Ferrand
HLAGYN - Laboratorio de Imunologia de Transplantes de Goias
Inovie AS Genbio Clermont-Ferrand
Laboratoire GenBio
Molecular Hepatology Laboratory AOU Messina
Virology Unit, Department of Microbiology, Faculty of Medicine, Kuwait University
Eijkman Institute for Molecular Biology, National Research and Innovation Agency
DSMRC
Omega Diagnostics at Mounes
Rhode Island State Health Laboratory
County of San Luis Obispo Public Health Laboratory
Gravity Diagnostics, LLC
CERI, Centre for Epidemic Response and Innvoation, Stellenbosch University and KRISP, KZN Research Innovation and Sequencing Platform, UKZN.
1. ViroGenetics - BSL3 Laboratory of Virology, Maopolska Centre of Biotechnology, Jagiellonian University; 2. Diagtron Laboratoria ukasz Rbalski
Gyncentrum
Institute for Medical Research, Infectious Disease Research Centre, National Institutes of Health, Ministry of Health
Rhode Island State Health Laboratories
Institute of Virology
Cerba lab
Carrington Lab, Department of Preclinical Sciences, Faculty of Medical Sciences, The University of the West Indies, St Augustine Campus
[truncated: 794 more rows]
